# Supplementary material for: A genomic snapshot of demographic and cultural dynamism in Upper Mesopotamia during the Neolithic Transition
Source: Sci Adv. 2022 Nov 4;8(44):eabo3609. doi: 10.1126/sciadv.abo3609 (PMC9635823; doi:10.1126/sciadv.abo3609)
Supplement: Supplementary file 2 — Tables S2 to S9 [file sciadv.abo3609_tables_s2_to_s9.zip]

Archive with 1 entries (1 files):
- abo3609_Tables_S2_to_S9.xlsx
