# Supplementary material for: A genomic snapshot of demographic and cultural dynamism in Upper Mesopotamia during the Neolithic Transition
Source: Sci Adv. 2022 Nov 4;8(44):eabo3609. doi: 10.1126/sciadv.abo3609 (PMC9635823; doi:10.1126/sciadv.abo3609)
Supplement: Supplementary file 2 — Tables S2 to S9 [file sciadv.abo3609_tables_s2_to_s9.zip › abo3609_Tables_S2_to_S9.xlsx]

## Sheet: Table S2
Table S2. Material culture elements from PPN occupations at given sites
		Period	Nemrik points	Pressure technique	Bidirectional blade tech.	Public buildings	Pillars	Çayönü tools	Copper awls/beads	REFERENCES*
ÇAYÖNÜ		PPNA, PPNB	+	+	+	+	+	+	+	Binder 2008; Caneva et al., 1996; Erim-Özdoğan 2011; Schirmer 1990
Upper Tigris	Boncuklu Tarla	PPNA, PPNB	+	+	+	+	+	-	+	Çiftçi et al., 2021; Kartal et al., 2014; Kodaş 2019, 2021; Kodaş et al. 2022
	Demirköy	PPNA	+	-	-	-	-	-	-	Rosenberg 2011a
	Gusir Höyük	PPNA, PPNB	+	+	+	+	+	+	-	Altınbilek-Algül et al., 2022; Kabukcu et al., 2021; Karul 2011
	Hallan Çemi	PPNA	+	-	-	+	-	-	-	Rosenberg 2011b; Rosenberg & Redding 2000
	Hasankeyf Höyük	PPNA	+	-	-	+	+	+	-	Maeda 2018; Maeda et al., 2022; Miyake et al., 2012; Tatsumi 2020
	Körtik Tepe	PPNA	+	-	-	-	-	+	-	Benz et al., 2015; Kartal et al., 2018; Özkaya & Coşkun 2011
NW Zagros / N Iraq	Bestansur	PPNB	-	+	-	+	-	+	-	Godleman et al., 2016; Matthews et al., 2020a, 2020b
	Jarmo	PPNB	-	+	-	-	-	+	-	Braidwood 1983; Braidwood et al., 1983; Hole 1961, 1983
	M’lefaat	PPNA	-	+	-	-	-	-	-	Białowarczuk 2010; Dittemore 1983
	Nemrik	PPNA, PPNB	+	+	-	+	+	+	-	Kozlowski 1989; Kozlowski & Aurenche 2005; Kozlowski & Kempisty 1990; Kozlowski & Szymczak 1989
	Qermez Dere	PPNA	+	+	-	+	+	-	-	Kozlowski & Aurenche 2005; Matthews et al., 2020a; Watkins 1995
	Shimshara	PPNB	-	+	-	-	-	+	-	Matthews et al., 2016, 2020a, 2020b
	Tell Maghzaliyah	PPNB	+	+	?	-	-	+	+	Bader 1989; Bader & Le Mière 2012; Healey 2007; Kornienko 2020; Nishiaki 2013, Yoffee & Clark 1993
C Zagros / SW Iran	Ali Kosh	PPNB	-	+	-	-	-	-	+	Darabi et al., 2017; Hole et al., 1969
	Asiab	PPNA	-	+	-	+	-	-	-	Darabi et al., 2019a, 2019b; Kozlowski & Aurenche 2005; Richter et al., 2021
	Chia Sabz	PPNB	-	+	-	-	-	-	-	Darabi et al., 2013; Nishiaki & Darabi 2018
	Chogha Bonut	PPNB	-	+	-	-	-	-	-	Alizadeh 2003
	Chogha Golan	PPNA, PPNB	-	+	-	-	-	-	-	Conard et al., 2013; Riehl et al., 2015; Zeidi & Conard 2013
	Ganj Dareh	PPNB	-	+	-	-	-	-	-	Darabi 2016; Darabi et al., 2019a; Nishiaki 2016; Smith 1990
	Sheikh-e Abad	PPNA, PPNB	-	+	-	-	-	-	-	Nasab et al., 2013; Matthews 2013; Matthews et al., 2013
	Tepe Abdul Hosein	PPNB	-	+	-	-	-	-	-	Chehri & Sedighi 2022; Pullar 1990
Upper/Middle Euphrates	Akarçay Tepe	PPNB	-	+	+	-	-	+	-	Ağırsoy 2019; Borrell 2011; Borrell & Molist 2014; Bozbay 2019; Duru 2013
	Bouqras	PPNB	-	+	+	-	-	+	-	Akkermans et al., 1983; Borrell 2017; Kornienko 2020; Merrett & Meiklejohn 2007; Nishiaki 2013
	Cafer Höyük	PPNB	-	+	+	-	-	+	-	Borrell 2007, 2017; Cauvin 1989; Cauvin et al., 2011; Nishiaki 2013
	Göbeklitepe	PPNA, PPNB	+	+	+	+	+	-	-	Borrell 2007, 2017; Breuers & Kinzel 2022; Dietrich et al., 2012, 2017; Schmidt 2000, 2011
	Gritille	PPNB	-	+	+	-	-	+	-	Ağırsoy 2019; Borrell 2007, 2017; Voigt 1985; Voigt & Ellis 1981
	Jerf el-Ahmar	PPNA, PPNB	+	-	+	+	+	-	-	Abbes 2007; Coqueugniot 2004; Kozlowski & Aurenche 2005; Stordeur & Abbes 2002; Stordeur et al., 2000
	Mezraa-Teleilat	PPNB	-	+	+	-	-	-	-	Borrell 2007; Coşkunsu 2007; Nishiaki 2013; Özdoğan 2011
	Mureybet	PPNA, PPNB	+	+	+	-	-	-	-	Ibáñez 2008; Kozlowski & Aurenche 2005; Stordeur et al., 2000; Wright 2005
	Nevalı Çori	PPNB	+	+	+	+	+	-	+	Borrell 2007, 2017; Hauptmann 2011
	Tell Halula	PPNB	-	+	+	-	-	-	+	Borrell 2017; Borrell & Molist 2014; Molist Montana 2013; Molist et al., 2009
	Tell Seker al-Aheimar	PPNB	+	+	+	-	-	+	-	Borrell 2017; Nishiaki 2011, 2012, 2013; Nishiaki & Le Mière 2005
S Levant	ʿAin Ghazal	PPNB	-	-	+	+	-	-	-	Banning & Byrd 1984; Borrell 2017; Quintero 1998; Rollefson 1990a, 1990b; Rollefson et al., 1992
	Beidha	PPNB	-	-	+	+	+	-	-	Borrell 2017; Byrd 2005; Finlayson & Makarewicz 2018; Kirkbride 1966
	Jericho	PPNA, PPNB	-	-	+	+	-	-	-	Borrell 2017; Kenyon 1960; Kenyon & Holland 1983; Naveh 2003
	Motza	PPNB	-	+	+	+	-	-	-	Borrell 2017; Khalaily et al., 2007; Khalaily & Vardi 2020
	Kfar HaHoresh	PPNB	-	-	+	-	+	-	-	Barzilai & Goring-Morris 2010; Borrell 2017; Eshed et al., 2008; Goring-Morris 1994, 2005
	Kharaysin	PPNA, PPNB	-	-	+	-	-	-	-	Borrell 2017; Borrell et al., 2019; Ibáñez et al., 2015
	Tell Abu Suwwan	PPNB	-	-	+	+	-	-	-	al-Nahar 2010, 2013; al-Nahar & Kafafi 2015
	WF16	PPNA, PPNB	-	-	+	+	?	-	-	Finlayson et al., 2011; Mithen et al., 2018
C Anatolia	Aşıklı Höyük	PPNB	-	?	+	+	-	-	+	Abbes et al., 1999; Özbaşaran 2012; Özbaşaran et al., 2018; Yıldırım-Balcı 2007
	Boncuklu	PPNB	-	+	?	-	-	-	-	Baird 2019; Baird et al., 2012, 2017, 2018; Muller et al., 2018
	Kaletepe	PPNB	-	+	+	-	-	-	-	Balkan-Atlı & Binder 2012; Yıldırım-Balcı 2007
	Musular	PPNB	-	-	+	+	-	-	-	Kayacan 2003; Özbaşaran et al., 2012
	Pınarbaşı	PPNA, PPNB	-	-	+	-	-	-	-	Baird 2012; Baird et al., 2018
*References used in the table
Abbès, F. 2007. Les débitages laminaires de la fin du PPNA (Jerf el Ahmar, Mureybet, Cheikh Hassan). In L. Astruc, D. Binder, F. Briois (eds.), Systèmes techniques et communautés du Néolithique précéramique au Proche-Orient, 127-136. Antibes: Éditions APDCA.
Abbès, F., Balkan-Atlı, N., Binder, D., Cauvin, M.-C. 1999. Etude Téchnologique Préliminaire de l'Industrie Lithique d'Aşıklı Höyük. TÜBA-AR 2, 117-137.
Ağırsoy, Z. B. 2019. Güneydoğu Anadolu'da Geç Çanak Çömleksiz Neolitik'ten Çanak Çömlekli Neolitik'e Geçişte Yontmataş Endüstriler. Anatolia 45, 169-195.
Akkermans, P. A., Boerma, J. A. K., Clason, A. T., Hill, S. G., Lohof, E., Meiklejohn, C., Le Mière, M., Molgat, G. M. F., Roodenberg, J. J., Waterbolk-van Rooyen, W., van Zeist, W. 1983. Bouqras Revisited: Preliminary Report on a Project in Eastern Syria. Proceedings of the Prehistoric Society 49, 335-372.
al-Nahar, M. 2010. Tell Abu Suwwan, A Neolithic Site in Jordan: Preliminary Report on the 2005 and 2006 Field Seasons. Bulletin of the American Schools of Oriental Research 357, 1-18.
al-Nahar, M. 2013. A Typo-Chronological and Analytical Lithic Study of the Neolithic Period in Jordan. A Case Study of Tell Abu Suwwan. Jordan Journal for History and Archaeology 7 (2-3), 119-143.
al-Nahar, M., Kafafi, Z. 2015. The Yarmoukian Pottery Assemblage of Tell Abu Suwwan, Jordan. Mediterranean Archaeology and Archaeometry 15 (3), 57-72.
Alizadeh, A. 2003. Excavations at the Prehistoric Mound of Chogha Bonut, Khuzestan, Iran. Seasons 1976-77, 1977-78, and 1996. Chicago: The Oriental Institute of the University of Chicago.
Altınbilek-Algül, Ç., Balcı, S., Mouralis, D., Aslaner, O. D. 2022. The Lithic Assemblages of Gusir Höyük: A Pre-Pottery Neolithic Site on the Upper Tigris Basin (Southeast Anatolia). In Y. Nishiaki, O. Maeda, M. Arimura (eds.), Tracking the Neolithic in the Near East. Lithic Perspectives on Its Origins, Development and Dispersals. The Proceedings of the 9th International Conference on the PPN Ch…
Bader, N. O. 1989. Earliest Cultivators in Northern Mesopotamia. The Investigations of Soviet Archaeological Expedition in Iraq at Settlements Tell Magzaliya, Tell Sotto, Kül Tepe. Moscow: Nauka.
Bader, N. & Le Mière, M. 2012. From Pre-Pottery Neolithic to Pottery Neolithic in the Sinjar. In O. P. Nieuwenhuyse, R. Bernbeck, P. M. M. G. Akkermans, J. Rogasch (eds.) Interpreting the Late Neolithic of Upper Mesopotamia, 513-520. Turnhout: Brepols.
Baird, D. 2012. Pınarbaşı: From Epi-Paleolithic Camp-Site to Sedentarising Village in Central Anatolia. In M. Özdoğan, N. Başgelen, P. Kuniholm (eds.), The Neolithic in Turkey: New Excavations & New Research. Vol. 3. Central Turkey, 181-218. Istanbul: Archaeology & Art Publications.
Baird, D. 2019. Connected Communities and Constructed Identities. The Konya Plain 15000-6000 cal BC. In Ç. Maner (ed.), Crossroads. Konya Plain from Prehistory to the Byzantine Period. 9th International ANAMED Annual Symposium, 35-53. Istanbul: Ege Yayınları.
Baird, D., Fairbairn, A., Jenkins, E., Martin, L., Middleton, C., Pearson, J., Asouti, E., Edwards, Y., Kabukcu, C., Mustafaoğlu, G., Russell, N., Bar-Yosef, O., Jacobsen, G., Wu, X., Baker, A., Elliott, S. 2018. Agricultural Origins on the Anatolian Plateau. PNAS 115 (14), E3077-E3086.
Baird, D., Fairbairn, A., Martin, L. 2017. The Animate House, the institutionalization of the household in Neolithic central Anatolia. World Archaeology 49 (5), 753-776.
Baird, D., Fairbairn, A., Martin, L., Middleton, C. 2012. The Boncuklu Project: The Origins of Sedentism, Cultivation and Herding in Central Anatolia. In M. Özdoğan, N. Başgelen, P. Kuniholm (eds.), The Neolithic in Turkey: New Excavations & New Research. Vol. 3. Central Turkey, 219-244. Istanbul: Archaeology & Art Publications.
Balkan-Atlı, N., Binder, D. 2012. Neolithic Obsidian Workshop at Kömürcü-Kaletepe (Central Anatolia). In M. Özdoğan, N. Başgelen, P. Kuniholm (eds.), The Neolithic in Turkey: New Excavations & New Research. Vol. 3. Central Turkey, 71-88. Istanbul: Archaeology & Art Publications.
Banning, E. B., Byrd, B. F. 1984. The Architecture of PPNB ʿAin Ghazal, Jordan. Bulletin of the American Schools of Oriental Research 255 (1), 15-20.
Barzilai , O., Goring-Morris, A. N. 2010. Bidirectional Blade Production at the PPNB Site of Kfar HaHoresh: The Techno-Typological Analysis of a Workshop Dump. Paléorient 36 (2), 5-34.
Benz, M., Deckers, K., Rössner, C., Alexandrovskiy, A., Pustovoytov, K., Scheeres, M., Fecher, M., Coşkun, A., Riehl, S., Alt, K. W., Özkaya, V. 2015. Prelude to village life. Environmental data and building traditions of the Epipalaeolithic settlement at Körtik Tepe, Southeastern Turkey. Paléorient 41 (2), 9-30.
Białowarczuk, M. 2010: Early Neolithic Wall Construction Techniques in the Light of Ethnographical Observations on the Architecture of the Modern Syrian Village of Qaramel. Polish Archaeology in the Mediterranean 19, 586-599.
Binder, D. 2008. Technologie lithique et comportement social dans le PPN de Çayönü tepesi (Turquie). Un aperçu à travers l’analyse des matières premières. Paléorient 34 (1), 5-21.
Borrell, F. 2011. Changes in chipped stone industries in SE Anatolia: Akarçay Tepe (7600–6800 cal. BC). In E. Healey, S. Campbell, O. Maeda (eds.), The State of the Stone: Terminologies, Continuities and Contexts in Near Eastern Lithics, 213-226. Berlin: Ex Oriente.
Borrell, F. 2017. La technologie de débitage laminaire bipolaire au Proche-Orient durant le Néolithique précéramique B (PPNB). Journal of Lithic Studies 4 (2), 129-161.
Borrell, F., Ibáñez, J. J., Muñiz, J., Teira, L. 2019. The PPNB chipped stone industries from Kharaysin (Zarqa Valley, Jordan): preliminary insights. In L. Astruc, C. McCartney, F. Briois, V. Kassianidou (eds.), Near Eastern Lithic Technologies on the Move. Interactions and Contexts in Neolithic Traditions, 257-266. Nicosia: Astrom Editions.
Borrell, F., Molist, M. 2014. Social Interaction at the End of the Pre-Pottery Neolithic B: an Inter-site Analysis in the Euphrates Valley. Cambridge Archaeological Journal 24 (2), 215-231.
Bozbay, H. 2009. Neolitik Dönem Akarçay Tepe Yerleşmesinde Küçük Buluntular Işığında Zanaat Ürünleri. Unpublished thesis. Istanbul: İstanbul Universitesi.
Braidwood, R. J. 1983. The Site of Jarmo and Its Architectural Remains. In L. S. Braidwood, R. J. Braidwood, B. Howe, C. A. Reed (eds.), Prehistoric Archaeology Along the Zagros Flanks, 155-207. Chicago: The Oriental Institute of the University of Chicago.
Breuers, J., Kinzel, M. 2022. “[…] but it is not clear at all where all the […] debris had been taken from […]”: Chipped Stone Artefacts, Architecture and Site Formation Processes at Göbekli Tepe. In Y. Nishiaki, O. Maeda, M. Arimura (eds.), Tracking the Neolithic in the Near East. Lithic Perspectives on Its Origins, Development and Dispersals. The Proceedings of the 9th International Conference …
Byrd, B. F. 2005. Early Village Life at Beidha, Jordan: Neolithic Spatial Organization and Vernacular Architecture. The Excavations of Mrs. Diana Kirkbride-Helbæk. Oxford: Oxford University Press.
Caneva, I., Lemorini, C., Zampetti, D. 1996. Lithic Technology and Functionality Through Time and Space at Çayönü. In S. K. Kozlowski, H. G. K. Gebel (eds.), Neolithic Chipped Stone Industries of the Fertile Crescent, and Their Contemporaries in Adjacent Regions, 385-402. Berlin: Ex Oriente.
Cauvin, J. 1989. La stratigraphie de Cafer Höyük-Est (Turquie) et les origines du PPNB du Taurus. Paléorient 15 (1), 75-86.
Cauvin, J., Aurenche, O., Cauvin, M.-C., Balkan-Atlı, N. 2011. The Pre-Pottery Site of Cafer Höyük. In M. Özdoğan, N. Başgelen, P. Kuniholm (eds.), The Neolithic in Turkey: New Excavations & New Research. Vol. 2. The Euphrates Basin, 1-40. Istanbul: Archaeology & Art Publications.
Chehri, M. E., Sedighi, S. F. 2022. Techno-Typological Study of Tepe Abdul Hosein Stone Tools based on the National Museum Collection. Lithic Technology. https://doi.org/10.1080/01977261.2022.2075646
Çiftçi, Y., Özkan, K., Kodaş, E. 2021. Boncuklu Tarla Güneydoğu Alanı Çanak-Çömleksiz Neolitik A Evresi Mimarisi ve “Nemrik Kültürü” Sorunsalı. Turkish Journal of Ancient Near Eastern Studies 3, 54-70.
Conard, N. J., Rielh, S., Zeidi, M. 2013. Revisiting Neolithisation in the Zagros Foothills: Excavations at Chogha Golan, an Aceramic Neolithic Site in Ilam Province, Western Iran. In R. Matthews, H. F. Nashli (eds.), The Neolithisation of Iran. The Formation of New Societies, 76-83. Oxford: Oxbow Books.
Coqueugniot, É. 2004. Les industries lithiques du Néolithique ancien entre Moyen Euphrate et Jezireh orientale - Réflexions sur deux voies évolutives. In O. Aurenche, M. Le Mière, P. Sanlaville (eds.), From the River to the Sea. The Palaeolithic and the Neolithic on the Euphrates and in the Northern Levant. Studies in Honour of Lorraine Copeland, 295-308. BAR International Series 1263. Oxford: Ar…
Coşkunsu, G. 2007. The End of the Pre-Pottery Neolithic in the Middle Euphrates Valley. The Lithic Assemblages of Mezraa Teleilat, Southeastern Turkey. Unpublished dissertation. Cambridge: Harvard University.
Darabi, H. 2016. A social perspective on the Neolithic in western Iran. Documenta Praehistorica 43, 283-299.
Darabi, H., Mostafapour, S., Ghaderi, H., Bahramiyan, S. 2017. An Early Neolithic Flint-Knapping Spot from Ali Kosh, Southwestern Iran. Neo-Lithics 18, 34-37.
Darabi, H., Nashli, H. F., Naseri, R., Riehl, S., Young, R. 2013. The Neolithisation Process in the Seimarreh Valley: Excavations at East Chia Sabz, Central Zagros. In R. Matthews, H. F. Nashli (eds.), The Neolithisation of Iran. The Formation of New Societies, 55-75. Oxford: Oxbow Books.
Darabi, H., Richter, T., Alibaigi, S., Arranz-Otaegui, A., Bansgaard, P., Khosravi, S., Ruter, A., Yeomans, L., Mortensen, P. 2019b - New excavations at Tapeh Asiab, Kermanshah, Central Zagros Mountains. Archaeology 3 (4), 79-92.
Darabi, H., Richter, T., Mortensen, P. 2019a. Neolithisation process in the central Zagros: Asiab and Ganj Dareh revisited. Documenta Praehistorica 46, 44-56.
Dietrich, O., Heun, M., Notroff, J., Schmidt, K., Zarnkow, M. 2012. The Role of Cult and Feasting in the Emergence of Neolithic Communities. New Evidence from Göbeklitepe, south-eastern Turkey. Antiquity 86, 674-695.
Dietrich, O., Notroff, J., Schmidt, K. 2017. Feasting, Social Complexity, and the Emergence of the Early Neolithic of Upper Mesopotamia: A View from Göbekli Tepe. In R. J. Chacon, R. G. Mendoza (eds.), Feast, Famine or Fighting? Multiple Pathways to Social Complexity, 91-132. Cham: Springer.
Dittemore, M. 1983. The Soundings at M’lefaat. In L. S. Braidwood, R. J. Braidwood, B. Howe, C. A. Reed (eds.), Prehistoric Archaeology Along the Zagros Flanks, 671-692. Chicago, The Oriental Institute of the University of Chicago.
Duru, G. 2013. Tarihöncesinde İnsan-Mekan, Topluluk-Yerleşme İlişkisi: MÖ 9. Bin Sonu - 7. Bin Başı, Aşıklı ve Akarçay Tepe. Unpublished dissertation. Istanbul: İstanbul Üniversitesi.
Erim-Özdoğan, A. 2011. Çayönü. In M. Özdoğan, N. Başgelen, P. Kuniholm (eds.), The Neolithic in Turkey: New Excavations & New Research. Vol. 1. The Tigris Basin, 185-269. Istanbul: Archaeology & Art Publications.
Eshed, V., Hershkovitz, I., Goring-Morris, A. N. 2008. A re-evaluation of burial customs in the Pre-Pottery Neolithic B in light of paleodemographic analysis of the human remains from Kfar HaHoresh, Israel. Paléorient 34 (1), 91-103.
Finlayson, B., Makarewicz, C. A. 2018. Contextalising Beidha, Jordan, in the Southern Levantine PPNB: Communal Architecture and Chronology. Paléorient 44 (1), 35-55.
Finlayson, B., Mithen, S. J., Najjar, M., Smith, S., Maričević, D., Pankhurst, N., Yeomans, L. 2011. Architecture, sedentism, and social complexity at Pre-Pottery Neolithic A WF16, Southern Jordan. PNAS 108 (20), 8183-8188.
Godleman, J., Almond, M. J., Matthews, W. 2016. An infrared microspectroscopic study of plasters and pigments from the Neolithic site of Bestansur, Iraq. Journal of Archaeological Science: Reports 7, 195-204.
Goring-Morris, A. N. 1994. Aspects of the PPNB Lithic Industry at KfarHahoresh near Nazareth, Israel. In H.-G. Gebel, S. K. Kozlowski (eds.), Neolithic Chipped Lithic Industries of the Fertile Crescent. Proceedings of the First Workshop on PPN Chipped Lithic Industries, 427-444. Berlin: Ex Oriente.
Goring-Morris, A. N. 2005. Life, death and the emergence of differential status in the Near Eastern Neolithic: evidence from Kfar HaHoresh, Lower Galilee, Israel. In J. Clarke (ed.), Archaeological Perspectives on the Transmission and Transformation of Culture in the Eastern Mediterranean, 89-105. Oxford: Council for British Research in the Levant & Oxbow Books.
Hauptmann, H. 2011. The Urfa Region. In M. Özdoğan, N. Başgelen, P. Kuniholm (eds.), The Neolithic in Turkey: New Excavations & New Research. Vol. 2. The Euphrates Basin, 85-138. Istanbul: Archaeology & Art Publications.
Healey, E. 2007. Why Is There So Much Obsidian at Tell Magzaliyah? In L. Astruc, D. Binder, F. Briois (eds.), Systèmes techniques et communautés du Néolithique précéramique au Proche-Orient, 255-265. Antibes: Éditions APDCA.
Hole, F. 1961 Chipped Stone Analysis and the Early Village-Farming Community. Unpublished dissertation. Chicago: The University of Chicago.
Hole, F. 1983. The Jarmo Chipped Stone. In L. S. Braidwood, R. J. Braidwood, B. Howe, C. A. Reed (eds.), Prehistoric Archaeology Along the Zagros Flanks, 233-288. Chicago, The Oriental Institute of the University of Chicago.
Hole, F., Flannery, K. V., Neely, J. A. 1969. Prehistory and Ecology of the Deh Luran Plain. An Early Village Sequence from Khuzistan, Iran. Ann Arbor: University of Michigan.
Ibáñez, J. J. (ed.) 2008. Le site néolithique de Tell Mureybet (Syrie du Nord). En hommage à Jacques Cauvin. BAR International Series 1843. Oxford: Archaeopress.
Ibáñez, J. J., Muñiz, J., Iriarte, E., Monik, M., Santana, J., Teira, L., Corrada, M., Lagüera, M. Á, Lendakova, Z., Regalado, E., Rosillo, R. 2015. Kharaysin: A PPNA and PPNB Site by the Zarqa River. 2014 and 2015 Field Seasons. Neo-Lithics 15 (2), 11-19.
Kabukcu, C., Asouti, E., Pöllath, N., Peters, J., Karul, N. 2021. Pathways to plant domestication in Southeast Anatolia based on new data from aceramic Neolithic Gusir Höyük. Scientific Reports 11, 2112.
Kartal, M., Kartal, G., Coşkun, A., Carter, T., Şahin, F., Özkaya, V. 2018. Chipped stone assemblages of Körtik Tepe (Turkey). Journal of Archaeological Science: Reports 19, 92-99.
Kartal, M., Taşkıran, H., Bulut, K., Dinç, O. 2014. Yontmataş Bulguları Işığında Yukarı Dicle Havzası'nda Yeni Bir Neolitik Yerleşim: Boncuklu Tarla. Ankara Üniversitesi Dil ve Tarih-Coğrafya Fakültesi Dergisi 54 (1), 481-492.
Karul, N. 2011. Gusir Höyük. In M. Özdoğan, N. Başgelen, P. Kuniholm (eds.), The Neolithic in Turkey: New Excavations & New Research. Vol. 1. The Tigris Basin, 1-17. Istanbul: Archaeology & Art Publications.
Kayacan, N. 2003. Chipped stone industry of the Neolithic site of Musular (Cappadocia): Preliminary results. Anatolia Antiqua 11, 1-10.
Kenyon, K. M. 1960. Excavations at Jericho, 1957–58. Palestine Exploration Quarterly 92 (2), 88-113.
Kenyon, K. M., Holland, T. A. 1983. Excavations at Jericho. Volume 5: The Pottery Phases of the Tell and Other Finds. London: The British School of Archaeology in Jerusalem.
Khalaily, H., Bar-Yosef, O., Barzilai, O., Boaretto, E., Bocquentin, F., Eirikh-Rose, A., Greenhut, Z., Goring-Morris, A. N., Le Dosseur, G., Marder, O., Sapir-Hen, L., Yizhaq, M. 2007. Excavation at Motza in the Judean Hills and the early PPNB in the Southern Levant. Paléorient 33 (2), 5-37.
Khalaily, H., Vardi, J. 2020. The New Excavations at Motza: An Architectural Perspective on a Neolithic ‘Megasite’ in the Judean Hills. In H. Khalaily, A. Re’em, J. Vardi, I. Milevski (eds.), The Mega Project at Motza (Moẓa): The Neolithic and Later Occupations up to the 20th Century, 1-32. Jerusalem: Israel Antiquities Authority.
Kirkbride, D. 1966. Five Seasons at the Pre-Pottery Neolithic Village of Beidha In Jordan. Palestine Exploration Quarterly 98 (1), 8-72.
Kodaş, E. 2019. Un Nouveau Site du Néolithique Précéramique dans la Vallée du Haut Tigre: Résultats Préliminaires de Boncuklu Tarla. Neo-Lithics 19, 3-15.
Kodaş, E. 2021. Communal Architecture at Boncuklu Tarla, Mardin Province, Turkey. Near Eastern Archaeology 84 (2), 159-165.
Kodaş, E., Yelözer, S., Çiftçi, Y., & Baysal, E. L. (2022). Symbolism in action: Techno-typology, function, and human-artefact dynamics in figured/non-figured bone plaques from Pre-Pottery Neolithic Boncuklu Tarla, Turkey. Journal of Anthropological Archaeology, 65, 101393.
Kornienko, T. V. 2020. Телль Магзалия В Контексте Памятников Раннего Неолита Северной Месопотамии И Сопредельных Территорий [Tell Magzalia in the Context of the Early Neolithic Sites of Northern Mesopotamia and Neighbouring Territories]. Российская Археология [Russian Archaeology] 4, 5-20.
Kozlowski, S. K., Aurenche, O. 2005. Territories, Boundaries and Cultures in the Neolithic Near East. BAR International Series 1362. Oxford: Archaeopress.
Kozlowski, S. K., Kempisty, A. 1990. Architecture of the Pre-Pottery Neolithic Settlement in Nemrik, Iraq. World Archaeology 21 (3), 348-362.
Kozlowski, S. K., Szymczak, K. 1989. Flint Industry from house 1/1A/1B at the PPN site in Nemrik 9, Northern Iraq. Paléorient 15 (1), 32-42.
Maeda, O. 2018. Lithic analysis and the transition to the Neolithic in the Upper Tigris Valley: recent excavations at Hasankeyf Höyük. Antiquity 92 (361), 56-73.
Maeda, O., Carter, T., Moir, R. 2022. Change and Continuity in the Lithic Industry of Hasankeyf Höyük, a Late 10th millennium cal. BC Site on the Upper Tigris. In Y. Nishiaki, O. Maeda, M. Arimura (eds.), Tracking the Neolithic in the Near East. Lithic Perspectives on Its Origins, Development and Dispersals. The Proceedings of the 9th International Conference on the PPN Chipped and Ground Stone I…
Matthews, R., Matthews, W., Raheem, K. R., Aziz, K. R. 2016. Current Investigations into the Early Neolithic of the Zagros Foothills of Iraqi Kurdistan. In K. Kopanias, J. MacGinnis (eds.), The Archaeology of the Kurdistan Region of Iraq and Adjacent Regions, 219-228. Oxford: Archaeopress.
Matthews, R., Matthews, W., Raheem, K. R., Richardson, A. (eds.) 2020b. The Early Neolithic of the Eastern Fertile Crescent. Excavations at Bestansur and Shimshara, Iraqi Kurdistan. Oxford: Oxbow Books.
Matthews, R., Richardson, A., Maeda O. 2020a. Early Neolithic chipped stone worlds of Bestansur and Shimshara. In R. Matthews, W. Matthews, K. R. Raheem, A. Richardson (eds.), The Early Neolithic of the Eastern Fertile Crescent. Excavations at Bestansur and Shimshara, Iraqi Kurdistan, 461-531. Oxford: Oxbow Books.
Matthews, W. 2013. Investigating Early Neolithic Materials, Ecology and Sedentism: Micromorphology and Microstratigraphy. In R. Matthews, W. Matthews, Y. Mohammadifar (eds.), The Earliest Neolithic of Iran. 2008 Excavations at Sheikh-e Abad and Jani, 64-108. Oxford: The British Institute of Persian Studies & Oxbow Books.
Merrett, D. C., Meiklejohn, C. 2007. Is House 12 at Bouqras a Charnel House? In M. Faerman, L. K. Horwitz, T. Kahana, U. Zilberman (eds.), Faces from the Past: Diachronic Patterns in the Biology of Human Populations from the Eastern Mediterranean. Papers in honour of Patricia Smith, 127-139. BAR Internatonal Series 1603. Oxford: Archaeopress.
Mithen, S., Finlayson, B., Maričević, D., Smith, S., Jenkins, E., Najjar, M. 2018. WF16. Excavations at an Early Neolithic Settlement in Wadi Faynan, Southern Jordan. Stratigraphy, Chronology, Architecture and Burials. Oxford: Council for British Research in the Levant.
Miyake, Y., Maeda, O., Tanno, K., Hongo, H., Gündem, C. Y. 2012. New excavations at Hasankeyf Höyük: A 10th millennium cal. BC site on the Upper Tigris, Southeast Anatolia. Neo-Lithics, 12 (1), 1-5.
Molist Montaña, M. (ed.) 2013. Tell Halula - un poblado de los primeros agricultores en el valle del Éufrates, Siria. Memoria Científica - Tomo I. Madrid: Ministerio de Educación, Cultura y Deporte.
Molist, M., Clop, X., Guerrero, E., Anfruns, J., Montero-Ruiz, I., Rovira, S. 2009. New Metallurgy Findings from the Pre-Pottery Neolithic: Tell Halula (Euphrates Valley, Syria). Paléorient 35 (2), 33-48.
Muller, A., Clarkson, C., Baird, D., Fairbairn, A. 2018. Reduction intensity of backed blades: Blank consumption, regularity and efficiency at the early Neolithic site of Boncuklu, Turkey. Journal of Archaeological Science: Reports 21, 721-732.
Nasab, H. V., Jayez, M., Qorbani, H. R., Darabi, H., Taylor, H. 2013. Preliminary Techno-Typological Analysis of Chipped Stone Materials from Sheikh-e Abad. In R. Matthews, W. Matthews, Y. Mohammadifar (eds.), The Earliest Neolithic of Iran. 2008 Excavations at Sheikh-e Abad and Jani, 117-129. Oxford: The British Institute of Persian Studies & Oxbow Books.
Naveh, D. 2003. PPNA Jericho: a Socio-political Perspective. Cambridge Archaelogical Journal 13 (1), 83-96.
Nishiaki, Y. 2011. Preliminary notes on the Pre-Pottery and Pottery Neolithic lithics from Tell Seker al-Aheimar, the upper Khabur: the 2000–2001 seasons. In E. Healey, S. Campbell, O. Maeda (eds.), The State of the Stone: Terminologies, Continuities and Contexts in Near Eastern Lithics, 457-464. Berlin: Ex Oriente.
Nishiaki, Y. 2012: Excavations At Tell Seker Al-Aheimar, Hassake, Eleventh Season, 2010. Chronique archéologique en Syrie 4, 31-37.
Nishiaki, Y. 2013. PPNB Flint Blade Production at Tell Seker al-Aheimar, Upper Khabur, Syria. In Y. Nishiaki, K. Kashima, M. Verhoeven (eds.), Neolithic Archaeology in the Khabur Valley, Upper Mesopotamia and Beyond, 64-79. Berlin: Ex Oriente.
Nishiaki, Y. 2016. Techno-Typological Observations on the Flaked Stone Industry of the Early Neolithic Settlement of Ganj Dareh, West Iran (the Tehran Collection). In K. Roustaei, M. Mashkour (eds.), The Neolithic of the Iranian Plateau. Recent Research, 189-208. Berlin: Ex Oriente.
Nishiaki, Y., Darabi, H. 2018. The earliest Neolithic lithic industries of the Central Zagros: New evidence from East Chia Sabz, Western Iran. Achaeological Research in Asia 16, 46-57.
Nishiaki, Y., Le Mière, M. 2005. The oldest pottery Neolithic of Upper Mesopotamia: New evidence from Tell Seker al-Aheimar, The Khabur, Northeast Syria. Paléorient 31 (2), 55-68.
Özbaşaran, M. 2012. Aşıklı. In M. Özdoğan, N. Başgelen, P. Kuniholm (eds.), The Neolithic in Turkey: New Excavations & New Research. Vol. 3. Central Turkey, 135-158. Istanbul: Archaeology & Art Publications.
Özbaşaran, M., Duru, G., Kayacan, N., Erdoğu, B., Buitenhuis, H. 2012. Musular. The 8th cal. BC Satellite Site of Aşıklı. In M. Özdoğan, N. Başgelen, P. Kuniholm (eds.), The Neolithic in Turkey: New Excavations & New Research. Vol. 3. Central Turkey, 159-180. Istanbul: Archaeology & Art Publications.
Özbaşaran, M., Duru, G., Stiner, M. (eds.) 2018. The Early Settlement at Aşıklı Höyük. Essays in Honour of Ufuk Esin. Istanbul: Ege Yayınları.
Özdoğan, M. 2011. Mezraa-Teleilat. In M. Özdoğan, N. Başgelen, P. Kuniholm (eds.), The Neolithic in Turkey: New Excavations & New Research. Vol. 2. The Euphrates Basin, 203-260. Istanbul: Archaeology & Art Publications.
Özkaya, V., Coşkun, A. 2011. Körtik Tepe. In M. Özdoğan, N. Başgelen, P. Kuniholm (eds.), The Neolithic in Turkey: New Excavations & New Research. Vol. 1. The Tigris Basin, 89-127. Istanbul: Archaeology & Art Publications.
Pullar, J. 1990. Tepe Abdul Hosein. A Neolithic Site in Western Iran. Excavations 1978. BAR International Series 563. Oxford. Archaeopress.
Quintero, L. A. 1998. Evolution of Lithic Economies in the Levantine Neolithic: Development and Demise of Naviform Core Technology. Unpublished dissertation. Riverside: University of California.
Richter, T., Darabi, H., Alibaigi, S., Arranz-Otaegui, A., Bangsgaard, P., Khosravi, S., Maher, L., Mortensen, P., Pedersen, P., Roe, J., Yeomans, L. 2021. The Formation of Early Neolithic Communities in the Central Zagros: An 11,500 Year-Old Communal Structure at Asiab. Oxford Journal of Archaeology 40 (1), 2-22.
Riehl, S., Asouti, E., Karakaya, D., Starkovich, B. M., Zeidi, M., Conard, N. J. 2015. Resilience at the Transition to Agriculture: The Long-Term Landscape and Resource Development at the Aceramic Neolithic Tell Site of Chogha Golan (Iran). BioMed Research International 2015, 532481.
Rollefson, G. O. 1990a. The uses of plaster at Neolithic 'Ain Ghazal. Jordan. Archaeomaterials 4 (1), 33-54.
Rollefson, G. O. 1990b. Neolithic Chipped Stone Technology at 'Ain Ghazal, Jordan: The Status of the PPNC Phase. Paléorient 16 (1), 119-124.
Rollefson, G. O., Simmons, A. H., Kafafi, Z. 1992. Neolithic Cultures at 'Ain Ghazal, Jordan. Journal of Field Archaeology 19 (4), 443-470.
Rosenberg, M. 2011a. Demirköy. In M. Özdoğan, N. Başgelen, P. Kuniholm (eds.), The Neolithic in Turkey: New Excavations & New Research. Vol. 1. The Tigris Basin, 79-87. Istanbul: Archaeology & Art Publications.
Rosenberg, M. 2011b. Hallan Çemi. In M. Özdoğan, N. Başgelen, P. Kuniholm (eds.), The Neolithic in Turkey: New Excavations & New Research. Vol. 1. The Tigris Basin, 61-78. Istanbul: Archaeology & Art Publications.
Rosenberg, M., Redding, R. W. 2000. Hallan Çemi and Early Village Organization in Eastern Anatolia. In I. Kuijt (ed.), Life in Neolithic Farming Communities: Social Organization, Identity, and Differentiation, 39-61. New York: Kluwer Academic/Plenum Publishers.
Schirmer, W. 1990. Some Aspects of Building at the 'Aceramic-Neolithic' Settlement of Çayönü Tepesi. World Archaeology 21 (3), 363-387.
Schmidt, K. 2000. Göbekli Tepe, Southeastern Turkey. A Preliminary Report on the 1995-1999 Excavations. Paléorient 26 (1), 45-54.
Schmidt, K. 2011. Göbekli Tepe. In M. Özdoğan, N. Başgelen, P. Kuniholm (eds.), The Neolithic in Turkey: New Excavations & New Research. Vol. 2. The Euphrates Basin, 41-83. Istanbul: Archaeology & Art Publications.
Smith, P. E. L. 1990. Architectural Innovation and Experimentation at Ganj Dareh, Iran. World Archaeology 21 (3), 323-335.
Stordeur, D., Abbès, F. 2002. Du PPNA au PPNB: mise en lumière d'une phase de transition à Jerf el Ahmar (Syrie). Bulletin de la Société Préhistorique Française 99 (3), 563-595.
Stordeur, D., Brenet, M., Der Aprahamian, G., Roux, J.-C. 2000. Les bâtiments communautaires de Jerf el Ahmar et Mureybet Horizon PPNA (Syrie). Paléorient 26 (1), 29-44.
Tatsumi, Y. 2020. A Neolithic sedentary hunter–gatherer settlement with densely arranged buildings: results of geophysical prospection at Hasankeyf Höyük in south‐eastern Anatolia. Archaeological Prospection 27 (4), 329-342.
Voigt, M. M. 1985. Village on the Euphrates. Excavations at Neolithic Gritille in Turkey. Expedition 27 (1), 10-24.
Voigt, M. M., Ellis, R. S. 1981. Excavations at Gritille, Turkey: 1981. Paléorient 7 (1), 87-100.
Watkins, T. (ed.) 1995. Qermez Dere, Tell Afar: Interim Report No. 3. The University of Edinburgh.
Wright, H. T. 2005. Prepottery Neolithic Sites in Eastern Syria. Paléorient 31 (2), 169-172.
Yıldırım-Balcı, S. 2007. Orta Anadolu Obsidiyen Teknolojisi: Aşıklı Höyük Modeli, Tekno-Kültürel Kökeni ve Evrimi. Unpublished dissertation. Istanbul: İstanbul Üniversitesi.
Yoffee, N., Clark, J. J. (eds.) 1993. Early Stages in the Evolution of Mesopotamian Civilization. Soviet Excavations in Northern Iraq. Tucson & London: The University of Arizona Press.
Zeidi, M., Conard, N. J. 2013. Chipped stone artifacts from the aceramic Neolithic site of Chogha Golan, Ilam Province, western Iran. In F. Borrell, J. J. Ibáñez, M. Molist (eds.), Stone Tools in Transition: From Hunter-Gatherers to Farming Societies in the Near East. 7th Conference on PPN Chipped and Ground Stone Industries of the Fertile Crescent, 315-326. Bellaterra: Universitat Autònoma de Ba…

## Sheet: Table S3
Table S3. Sequencing statistics of Çayönü individuals. Green rows represent merged libraries of each individual.
Excavation ID	C14 Dates (calBC)	Sample ID	Sequencing Type	Read Count	Human Read Count	Human Proportion	Effective Human Proportion (after removing duplicates)	Average Read Length	Clonality	Autosomal Genome Coverage	mtDNA Coverage	Genetic Sex	tDamage	aDamage	Schmutzi	ContamMix	ContamMix ErrorRate	ChrX Contamination Estimate (ANGSD)	mtDNA Breadth of Coverage (positions with depth >2X)	mtDNA Haplogroup	mtDNA Haplogroup Quality	Y-Chromosome Haplogroup (best path)
ÇT’72 S.11		cay001	pre-sequence	9871111	1578	0.000797783	4.57902e-05	54.4469	20.0508	7.83788e-06	0	Not Assigned	0.49515	0.37037
ÇT’78 S.12		cay002	pre-sequence	11695938	27936	0.00235227	0.00125001	52.0966	23.8841	0.000242727	0.0281248	consistent with XY but not XX	0.47822	0.48893
ÇT’72 S.10a		cay003	pre-sequence	13054376	542	0.00102035	2.13721e-05	75.2796	19.2267	6.69237e-06	0	consistent with XX	0.13699	0.1831
ÇT’78 S.16	7649-7538	cay004	pre-sequence	10013002	119389	0.0120729	0.00801558	53.2992	24.4867	0.00136328	0.0533526	XX	0.45373	0.46376
			deep-sequence	430656871	4772555	0.0101633	0.00752236	51.3141	14.1825	0.0529772	1.53902	XX	0.47292	0.47265
			deep-sequence	174549462	1982538	0.00995699	0.00777471	51.6073	10.1279	0.0223192	0.695576	XX	0.47379	0.47132
		cay004_merged	merged		6812761			51.4351	14.096	0.0759197	2.26731	XX	0.47284	0.47216	0	0.941283	0.0165	female	0.211746	K1a	0.5898	female
ÇT’78 S.9		cay005	pre-sequence	14556774	17773	0.00148536	0.000551496	49.7105	27.0558	0.000127162	0.0057336	consistent with XY but not XX	0.46742	0.48316
ÇT’81 S.6		cay006	pre-sequence	6124303	564	0.000475483	3.10239e-05	81.5211	21.1882	4.93489e-06	0	consistent with XX	0.29167	0.2037
ÇT’81 S.2a	8496-8306	cay007	pre-sequence	10207431	604459	0.0571274	0.0409464	55.7232	12.1565	0.00742238	0.281852	consistent with XY but not XX	0.44031	0.44071
			deep-sequence	124975081	7601026	0.0517207	0.043053	55.7735	24.5485	0.0956373	3.77168	XY	0.4403	0.43692
			deep-sequence	92606423	5795451	0.0515252	0.0445911	56.2128	8.96641	0.0739768	2.89849	XY	0.43971	0.43755
			deep-sequence	538165047	27297897	0.0474953	0.0347646	53.5597	21.3965	0.319347	12.8119	XY	0.43225	0.42844
		cay007_merged	merged		40517271			54.3979	19.7793	0.487226	19.2766	XY	0.43496	0.43161	0	0.98661	0.0188	0.01161491 0.007179451	0.72071	K1a3	0.8626	J2a1a~
ÇT’86 S.2	7842-7598	cay008	pre-sequence	9905133	76611	0.00770045	0.0051865	51.3848	23.2307	0.000841286	0.0322892	XX	0.46489	0.46567
			deep-sequence	191406220	1446890	0.0065176	0.00520478	51.6904	9.07985	0.0164111	0.793772	XX	0.46708	0.46617
			deep-sequence	803876135	5750063	0.00668574	0.00485904	51.4746	16.7626	0.0640775	2.9076	XX	0.46693	0.46717
		cay008_merged	merged		7172507			51.5101	16.7405	0.0800106	3.66842	XX	0.46703	0.46698	0	0.958908	0.0193	female	0.407648	T2g	0.702	female
ÇT’72 S.8b		cay009	pre-sequence	29197894	1195	0.00102494	1.0309e-05	79.1429	20.0528	7.58003e-06	0	consistent with XX	0.02857	0.06757
ÇT’78 S.2		cay010	pre-sequence	32366589	5043	0.00126989	2.02369e-05	68.9008	20.3372	1.43585e-05	0	Not Assigned	0.12593	0.14706
ÇT’78 S.7	7601-7524	cay011	pre-sequence	29886924	164340	0.00590683	0.00357079	52.2809	19.7522	0.00177808	0.0751403	consistent with XY but not XX	0.48219	0.47798
			deep-sequence	660264851	3171107	0.00545153	0.00309888	52.5704	25.2374	0.0342788	1.7106	consistent with XY but not XX	0.48237	0.47968
		cay011_merged	merged		3327713			52.5559	25.182	0.0359631	1.77832	consistent with XY but not XX	0.48234	0.47958	0.005	0.935415	0.0165	NA	0.139734	< 15% Breadth of Coverage	0.6236	G
ÇT’78 S.6	-	cay012	pre-sequence	24786088	265257	0.0103795	0.0072437	51.7645	17.8693	0.00296185	0.107671	consistent with XY but not XX	0.49869	0.49579
			deep-sequence	329559231	3167824	0.0096658	0.00643477	52.0511	21.9964	0.0351771	1.30442	XY	0.49566	0.49402
		cay012_merged	merged		3425958			52.0283	21.8666	0.0380538	1.4098	XY	0.49592	0.49422	0	0.927535	0.0154	6.610696e-05 6.610696e-05	0.0839836	< 15% Breadth of Coverage	0.6063	CT (not possible to determine lower breakdown)
ÇT’78 S.21	7882-7606	cay013	pre-sequence	27802469	771992	0.0230281	0.017057	50.301	20.7637	0.00760203	0.426942	XX	0.49025	0.48418
			deep-sequence	291978372	7040055	0.021318	0.0146364	50.5316	26.6552	0.0688198	4.79721	XX	0.48838	0.48514
			deep-sequence	309055598	7712210	0.0217383	0.014984	49.2883	25.0617	0.0727406	4.99336	XX	0.48464	0.47779
		cay013_merged	merged		15018049			49.9205	28.3435	0.143654	9.77325	XX	0.48677	0.4816	0	0.976688	0.0208	female	0.612306	K1a12a	0.7862	female
ÇT’81 HB isolated	8211-7812	cay014	pre-sequence	26753149	533377	0.0167549	0.012397	50.5526	18.2549	0.00534311	0.196451	XX	0.52792	0.52109
			deep-sequence	207888988	3590330	0.0152106	0.0106235	50.7686	22.9819	0.0357319	1.22735	XX	0.52513	0.52058
		cay014_merged	merged		4102584			50.7403	22.8233	0.0408464	1.41173	XX	0.52544	0.52066	0	0.927587	0.016	female	0.10352	K1 (consistent with general population but < 15% Breadth of Coverage)	0.5592	female
ÇT’81 S.15	-	cay015	pre-sequence	24022813	66439	0.00391216	0.00168964	51.1259	23.7325	0.000661319	0.0274006	XX	0.53765	0.52864
			deep-sequence	726969895	1588490	0.00337149	0.00129216	51.4142	32.0816	0.0153911	0.632024	XX	0.53435	0.52364
		cay015_merged	merged		1642621			51.402	32.3572	0.0159007	0.656889	XX	0.53445	0.52369	0.04	0.941292	0.0154	female	0.00899398	< 15% Breadth of Coverage		female
ÇT’81 S.8	7882-7606	cay016	pre-sequence	27374815	249807	0.009306	0.00586857	51.9203	21.1356	0.00265818	0.150401	XX	0.48079	0.47505
			deep-sequence	438517474	3542294	0.0087171	0.00512801	52.3416	26.7495	0.0375098	1.90971	XX	0.47927	0.47691
		cay016_merged	merged		3777806			52.3145	26.7156	0.0399936	2.06011	XX	0.47933	0.4768	0	0.933462	0.0182	female	0.194949	K1b1	0.6454	female
ÇT’70 S.3		cay017	pre-sequence	34365803	1605	0.00100766	1.39383e-05	74.1273	21.1095	1.13034e-05	0	consistent with XX	0.08163	0.02239
ÇT’70 S.13	-	cay018	pre-sequence	35751239	292645	0.00818042	0.005552	50.3101	21.3616	0.00318256	0.343775	XX	0.51918	0.51245
			deep-sequence	434498594	3051036	0.00738221	0.00472474	50.5739	26.0724	0.0330879	3.38783	XX	0.51769	0.51331
ÇT’70 S.11b		cay020	pre-sequence	25360748	186806	0.008094	0.00508494	50.9704	20.3951	0.0020948	0.213773	XX	0.51341	0.50706
			deep-sequence	422124454	2655762	0.00720652	0.00430018	51.3162	24.7223	0.0296862	3.33412	XX	0.51339	0.5103
Identical/Twin		cay1820_merged	merged		6166128			50.8948	25.3953	0.06784	7.23701	XX	0.51581	0.51185	0	0.96674	0.0204	female	0.585979	K1a4	0.7723	female
ÇT’70 S.10a		cay019	pre-sequence	30784291	1805	0.000570746	3.18994e-05	87.7251	19.8919	2.74474e-05	0.0103205	Not Assigned	0.13861	0.09388
ÇT’72 S.9a		cay021	pre-sequence	29739161	877	0.0010543	4.47222e-06	70.4737	30.3087	2.97407e-06	0	consistent with XX	0.075	0.04348
ÇT’78 S.25	8300-8232	cay022	pre-sequence	25065252	166086	0.00655944	0.00478527	60.4717	20.0634	0.00231158	0.047438	XX	0.46404	0.46368
			deep-sequence	498608149	2470534	0.00592828	0.0034553	60.983	35.9844	0.0334834	1.15921	XX	0.46836	0.46324
		cay022_merged	merged		2585903			60.958	36.6004	0.0349806	1.19832	XX	0.46807	0.46312	0.01	0.729932	0.0161	female	0.0459229	< 15% Breadth of Coverage		female
ÇT’72 S.5		cay023	pre-sequence	30878995	6027	0.00137462	0.000107225	81.5204	18.0178	8.59914e-05	0.0179854	consistent with XX but not XY	0.01864	0.01726
ÇT’78 S.20		cay024	pre-sequence	35290590	11932	0.00137167	0.000204304	48.6183	17.8259	0.000111698	0.00223309	XX	0.53325	0.5469
ÇT’78 S.13		cay025	pre-sequence	24614315	3667	0.00121689	7.1625e-05	67.9648	18.5958	3.81771e-05	0.0126743	Not Assigned	0.1995	0.19651
ÇT’78 S.28b		cay026	pre-sequence	42248972	4847	0.00151866	1.03908e-05	72.3371	21.5003	1.00935e-05	0.00337981	Not Assigned	0.03883	0.0396
ÇT’78 S.1	-	cay027	pre-sequence	23985962	40851	0.00351026	0.00102343	49.4948	18.0303	0.000387166	0.0267367	consistent with XX	0.53504	0.52204
			deep-sequence	1400691416	1845187	0.0031223	0.00074979	49.6368	31.6977	0.0166118	0.502988	XX	0.5296	0.53017
		cay027_merged	merged		1876424			49.6339	31.8596	0.0168854	0.516326	XX	0.52974	0.53016	0.06	0.808213	0.0102	female	0.00500328	< 15% Breadth of Coverage		female
ÇT’78 S.17		cay028	pre-sequence	26845488	1033	0.000960944	5.77378e-06	72.2968	19.7581	3.5583e-06	0	consistent with XX	0.21739	0.07143
ÇT’78 S.19		cay029	pre-sequence	40971110	4154	0.00154682	2.6238e-05	80.3237	17.9834	2.74946e-05	0	Not Assigned	0.01674	0.01606
ÇT’81 S.7		cay030	pre-sequence	29202952	1478	0.00101928	1.11633e-05	70.7362	20.5268	7.33588e-06	0	Not Assigned	0.05479	0.08889
ÇT’81 S.4		cay031	pre-sequence	25005645	9878	0.00104436	0.000170681	65.3379	20.4212	8.88532e-05	0.0324703	consistent with XY but not XX	0.26105	0.25
ÇT’81 S.2b		cay032	pre-sequence	25367969	13045	0.00189274	0.00034717	60.4655	24.1133	0.000169706	0.0295129	consistent with XY but not XX	0.46225	0.44357
ÇT’84 S.60	-	cay033	pre-sequence	28846103	89844	0.00367537	0.00198366	51.4886	23.6427	0.000938918	0.026616	consistent with XY but not XX	0.47317	0.47847
			deep-sequence	727957425	1859629	0.00317867	0.00159437	51.9136	29.3771	0.0192015	0.62623	consistent with XY but not XX	0.47628	0.47483
		cay033_merged	merged		1940196			51.8937	29.4998	0.0200314	0.648742	consistent with XY but not XX	0.47612	0.47508	0.055	0.808216	0.0181	NA	0.015665	< 15% Breadth of Coverage		CT (not possible to determine lower breakdown)

## Sheet: Table S4
Table S4. Published ancient and modern genomes used in this study.
Individual ID	Group Label	Group ID	Date	Publication	Archaeological Site	Country	Sex
ALA001	N Levant BA	Alalakh_MLBA	1498-1322 calBCE	Skourtanionti et al., 2020	Hatay Province, Tell Atchana/Alalakh	Turkey	M
ALA002	N Levant BA	Alalakh_MLBA	1499-1398 calBCE	Skourtanionti et al., 2020	Hatay Province, Tell Atchana/Alalakh	Turkey	M
ALA008	N Levant BA	Alalakh_MLBA	1881-1698 calBCE	Skourtanionti et al., 2020	Hatay Province, Tell Atchana/Alalakh	Turkey	M
ALA004	N Levant BA	Alalakh_MLBA	1896-1746 calBCE	Skourtanionti et al., 2020	Hatay Province, Tell Atchana/Alalakh	Turkey	M
ALA011	N Levant BA	Alalakh_MLBA	1743-1614 calBCE	Skourtanionti et al., 2020	Hatay Province, Tell Atchana/Alalakh	Turkey	M
ALA013	N Levant BA	Alalakh_MLBA	1880-1690 calBCE	Skourtanionti et al., 2020	Hatay Province, Tell Atchana/Alalakh	Turkey	F
ALA014	N Levant BA	Alalakh_MLBA	1743-1621 calBCE	Skourtanionti et al., 2020	Hatay Province, Tell Atchana/Alalakh	Turkey	M
ALA015	N Levant BA	Alalakh_MLBA	2018-1778 calBCE	Skourtanionti et al., 2020	Hatay Province, Tell Atchana/Alalakh	Turkey	M
ALA016	N Levant BA	Alalakh_MLBA	1614-1504 calBCE	Skourtanionti et al., 2020	Hatay Province, Tell Atchana/Alalakh	Turkey	F
ALA017	N Levant BA	Alalakh_MLBA	1611-1456 calBCE	Skourtanionti et al., 2020	Hatay Province, Tell Atchana/Alalakh	Turkey	F
ALA018	N Levant BA	Alalakh_MLBA	1499-1323 calBCE	Skourtanionti et al., 2020	Hatay Province, Tell Atchana/Alalakh	Turkey	M
ALA020	N Levant BA	Alalakh_MLBA	1504-1397 calBCE	Skourtanionti et al., 2020	Hatay Province, Tell Atchana/Alalakh	Turkey	F
ALA023	N Levant BA	Alalakh_MLBA	1928-1751 calBCE	Skourtanionti et al., 2020	Hatay Province, Tell Atchana/Alalakh	Turkey	F
ALA024	N Levant BA	Alalakh_MLBA	2115-1776 calBCE	Skourtanionti et al., 2020	Hatay Province, Tell Atchana/Alalakh	Turkey	F
ALA025	N Levant BA	Alalakh_MLBA	1879-1641 calBCE	Skourtanionti et al., 2020	Hatay Province, Tell Atchana/Alalakh	Turkey	F
ALA026	N Levant BA	Alalakh_MLBA	1746-1616 calBCE	Skourtanionti et al., 2020	Hatay Province, Tell Atchana/Alalakh	Turkey	M
ALA028	N Levant BA	Alalakh_MLBA	1878-1636 calBCE	Skourtanionti et al., 2020	Hatay Province, Tell Atchana/Alalakh	Turkey	F
ALA029	N Levant BA	Alalakh_MLBA	1881-1693 calBCE	Skourtanionti et al., 2020	Hatay Province, Tell Atchana/Alalakh	Turkey	F
ALA030	N Levant BA	Alalakh_MLBA	1610-1448 calBCE	Skourtanionti et al., 2020	Hatay Province, Tell Atchana/Alalakh	Turkey	F
ALA034	N Levant BA	Alalakh_MLBA	1876-1635 calBCE	Skourtanionti et al., 2020	Hatay Province, Tell Atchana/Alalakh	Turkey	F
ALA035	N Levant BA	Alalakh_MLBA	1954-1772 calBCE	Skourtanionti et al., 2020	Hatay Province, Tell Atchana/Alalakh	Turkey	M
ALA037	N Levant BA	Alalakh_MLBA	1882-1700 calBCE	Skourtanionti et al., 2020	Hatay Province, Tell Atchana/Alalakh	Turkey	F
ALA038	N Levant BA	Alalakh_MLBA	1612-1452 calBCE	Skourtanionti et al., 2020	Hatay Province, Tell Atchana/Alalakh	Turkey	F
ALA039	N Levant BA	Alalakh_MLBA	1491-1301 calBCE	Skourtanionti et al., 2020	Hatay Province, Tell Atchana/Alalakh	Turkey	F
ALA084	N Levant BA	Alalakh_MLBA	2012-1775 calBCE	Skourtanionti et al., 2020	Hatay Province, Tell Atchana/Alalakh	Turkey	M
ALA095	N Levant BA	Alalakh_MLBA	1922-1750 calBCE	Skourtanionti et al., 2020	Hatay Province, Tell Atchana/Alalakh	Turkey	M
I2495	S Anatolia BA	Anatolia_Harmanoren_BA	2560-2295 calBCE	Lazaridis et al., 2017	Mediterranean, Isparta, Harmanören	Turkey	M
I2499	S Anatolia BA	Anatolia_Harmanoren_BA	2836-2468 calBCE	Lazaridis et al., 2017	Mediterranean, Isparta, Harmanören	Turkey	F
I2683	S Anatolia BA	Anatolia_Harmanoren_BA	2621-2467 calBCE	Lazaridis et al., 2017	Mediterranean, Isparta, Harmanören	Turkey	F
MA2205	C Anatolia BA	Anatolia_Kalehoyuk_Assyrian_BA	2500-1200 BCE	Damgaard et al., 2018	Kalehöyük	Turkey	M
MA2206	C Anatolia BA	Anatolia_Kalehoyuk_Assyrian_BA	2500-1200 BCE	Damgaard et al., 2019	Kalehöyük	Turkey	F
MA2208	C Anatolia BA	Anatolia_Kalehoyuk_Assyrian_BA	2500-1200 BCE	Damgaard et al., 2020	Kalehöyük	Turkey	M
MA2200	C Anatolia BA	Anatolia_Kalehoyuk_OldHittite_BA	2500-1200 BCE	Damgaard et al., 2021	Kalehöyük	Turkey	M
MA2203	C Anatolia BA	Anatolia_Kalehoyuk_OldHittite_BA	2500-1200 BCE	Damgaard et al., 2022	Kalehöyük	Turkey	F
MA2210	C Anatolia BA	Anatolia_Ovaoren_EBA	3000-2500 BCE	Damgaard et al., 2023	Ovaören	Turkey	M
MA2212	C Anatolia BA	Anatolia_Ovaoren_EBA	3000-2500 BCE	Damgaard et al., 2024	Ovaören	Turkey	M
MA2213	C Anatolia BA	Anatolia_Ovaoren_EBA	3000-2500 BCE	Damgaard et al., 2025	Ovaören	Turkey	F
ARM001	S Caucasus BA	Armenia_Kura-Araxes	3625-3369 calBCE	Wang et al., 2019	South Caucasus mountains, Kaps	Armenia	F
ARM002_ARM003	S Caucasus BA	Armenia_Kura-Araxes	3356-3102 calBCE	Wang et al., 2019	South Caucasus mountains, Kaps	Armenia	M
ART001	SE Anatolia BA	Arslantepe_EBA	2469-2298 calBCE	Skourtanionti et al., 2020	Malatya Province, Arslantepe	Turkey	M
ART009	SE Anatolia BA	Arslantepe_EBA	2838-2495 calBCE	Skourtanionti et al., 2020	Malatya Province, Arslantepe	Turkey	F
ART010	SE Anatolia BA	Arslantepe_EBA	2857-2501 calBCE	Skourtanionti et al., 2020	Malatya Province, Arslantepe	Turkey	F
ART011	SE Anatolia BA	Arslantepe_EBA	2860-2506 calBCE	Skourtanionti et al., 2020	Malatya Province, Arslantepe	Turkey	M
ART004	SE Anatolia Chal	Arslantepe_LC	3762-3638 calBCE	Skourtanionti et al., 2020	Malatya Province, Arslantepe	Turkey	M
ART005	SE Anatolia Chal	Arslantepe_LC	3772-3646 calBCE	Skourtanionti et al., 2020	Malatya Province, Arslantepe	Turkey	F
ART012	SE Anatolia Chal	Arslantepe_LC	3340-3032 calBCE	Skourtanionti et al., 2020	Malatya Province, Arslantepe	Turkey	F
ART014	SE Anatolia Chal	Arslantepe_LC	3491-3108 calBCE	Skourtanionti et al., 2020	Malatya Province, Arslantepe	Turkey	M
ART015	SE Anatolia Chal	Arslantepe_LC	3482-3104 calBCE	Skourtanionti et al., 2020	Malatya Province, Arslantepe	Turkey	M
ART017	SE Anatolia Chal	Arslantepe_LC	3357-3101 calBCE	Skourtanionti et al., 2020	Malatya Province, Arslantepe	Turkey	M
ART018	SE Anatolia Chal	Arslantepe_LC	3491-3109 calBCE	Skourtanionti et al., 2020	Malatya Province, Arslantepe	Turkey	M
ART019	SE Anatolia Chal	Arslantepe_LC	3508-3354 calBCE	Skourtanionti et al., 2020	Malatya Province, Arslantepe	Turkey	M
ART020	SE Anatolia Chal	Arslantepe_LC	3366-3102 calBCE	Skourtanionti et al., 2020	Malatya Province, Arslantepe	Turkey	M
ART022	SE Anatolia Chal	Arslantepe_LC	3641-3191 calBCE	Skourtanionti et al., 2020	Malatya Province, Arslantepe	Turkey	M
ART023	SE Anatolia Chal	Arslantepe_LC	3487-3105 calBCE	Skourtanionti et al., 2020	Malatya Province, Arslantepe	Turkey	M
ART024	SE Anatolia Chal	Arslantepe_LC	3501-3349 calBCE	Skourtanionti et al., 2020	Malatya Province, Arslantepe	Turkey	M
ART027	SE Anatolia Chal	Arslantepe_LC	3369-3103 calBCE	Skourtanionti et al., 2020	Malatya Province, Arslantepe	Turkey	M
ART032	SE Anatolia Chal	Arslantepe_LC	3486-3111 calBCE	Skourtanionti et al., 2020	Malatya Province, Arslantepe	Turkey	M
ART038	SE Anatolia Chal	Arslantepe_LC	3365-3102 calBCE	Skourtanionti et al., 2020	Malatya Province, Arslantepe	Turkey	M
ART039	SE Anatolia Chal	Arslantepe_LC	3766-3641 calBCE	Skourtanionti et al., 2020	Malatya Province, Arslantepe	Turkey	F
ART042	SE Anatolia Chal	Arslantepe_LC	3946-3659 calBCE	Skourtanionti et al., 2020	Malatya Province, Arslantepe	Turkey	M
Ash033	C Anatolia PPN	Asikli	7870-7595 cal BCE	Yaka et al., 2021	Central Anatolia, Aksaray, Aşıklı Höyük	Turkey	M
Ash128	C Anatolia PPN	Asikli	8226-7869 calBCE	Yaka et al., 2021	Central Anatolia, Aksaray, Aşıklı Höyük	Turkey	F
Ash129	C Anatolia PPN	Asikli	8168-7737 calBCE	Yaka et al., 2021	Central Anatolia, Aksaray, Aşıklı Höyük	Turkey	F
Ash136	C Anatolia PPN	Asikli	8172-7657 calBCE	Yaka et al., 2021	Central Anatolia, Aksaray, Aşıklı Höyük	Turkey	F
Bar31	W Anatolia PN	Barcin	6417-6236 calBCE	Hofmanova et al., 2016	Northwest Anatolia, Marmara, Barcın	Turkey	M
Bar8	W Anatolia PN	Barcin	6221-6021 calBCE	Hofmanova et al., 2016	Northwest Anatolia, Marmara, Barcın	Turkey	F
I0707	W Anatolia PN	Barcin	6225-6065 calBCE	Mathieson et al., 2015	Northwest Anatolia, Marmara, Barcın	Turkey	F
I0708	W Anatolia PN	Barcin	6224-6074 calBCE	Mathieson et al., 2015	Northwest Anatolia, Marmara, Barcın	Turkey	M
I0709	W Anatolia PN	Barcin	6223-6034 calBCE	Mathieson et al., 2015	Northwest Anatolia, Marmara, Barcın	Turkey	M
I0736	W Anatolia PN	Barcin	6500-6200 BCE	Mathieson et al., 2015	Northwest Anatolia, Marmara, Barcın	Turkey	F
I0744	W Anatolia PN	Barcin	6400-6239 calBCE	Mathieson et al., 2015	Northwest Anatolia, Marmara, Barcın	Turkey	M
I0745	W Anatolia PN	Barcin	6387-6111 calBCE	Mathieson et al., 2015	Northwest Anatolia, Marmara, Barcın	Turkey	M
I0746	W Anatolia PN	Barcin	6070-5888 calBCE	Mathieson et al., 2015	Northwest Anatolia, Marmara, Barcın	Turkey	M
I1096	W Anatolia PN	Barcin	6500-6200 BCE	Mathieson et al., 2015	Northwest Anatolia, Marmara, Barcın	Turkey	M
I1097	W Anatolia PN	Barcin	6420-6245 calBCE	Mathieson et al., 2015	Northwest Anatolia, Marmara, Barcın	Turkey	M
I1098	W Anatolia PN	Barcin	6419-6246 calBCE	Mathieson et al., 2015	Northwest Anatolia, Marmara, Barcın	Turkey	F
I1099	W Anatolia PN	Barcin	6500-6200 BCE	Mathieson et al., 2015	Northwest Anatolia, Marmara, Barcın	Turkey	M
I1100	W Anatolia PN	Barcin	6500-6200 BCE	Mathieson et al., 2015	Northwest Anatolia, Marmara, Barcın	Turkey	F
I1101	W Anatolia PN	Barcin	6500-6200 BCE	Mathieson et al., 2015	Northwest Anatolia, Marmara, Barcın	Turkey	M
I1102	W Anatolia PN	Barcin	6500-6200 BCE	Mathieson et al., 2015	Northwest Anatolia, Marmara, Barcın	Turkey	M
I1103	W Anatolia PN	Barcin	6500-6200 BCE	Mathieson et al., 2015	Northwest Anatolia, Marmara, Barcın	Turkey	M
I1580	W Anatolia PN	Barcin	6381-6088 calBCE	Mathieson et al., 2015	Northwest Anatolia, Marmara, Barcın	Turkey	F
I1581	W Anatolia PN	Barcin	6386-6228 calBCE	Mathieson et al., 2015	Northwest Anatolia, Marmara, Barcın	Turkey	F
I1583	W Anatolia PN	Barcin	6424-6233 calBCE	Mathieson et al., 2015	Northwest Anatolia, Marmara, Barcın	Turkey	M
I1584	W Anatolia Chal	Barcin_Chl	3946-3660 calBCE	Lazaridis et al., 2016	Northwest Anatolia, Marmara, Barcın	Turkey	F
I1579	W Anatolia PN-Chal	Barcin_N_Chl	6221-6028 calBCE	Mathieson et al., 2015	Northwest Anatolia, Marmara, Barcın	Turkey	F
I1585	W Anatolia PN-Chal	Barcin_N_Chl	6217-6007 calBCE	Mathieson et al., 2015	Northwest Anatolia, Marmara, Barcın	Turkey	F
Bon002	C Anatolia PPN	Boncuklu	8279-7977 calBCE	Kılınç et al., 2016	Boncuklu	Turkey	F
Bon004	C Anatolia PPN	Boncuklu	8300-7950 BCE	Kılınç et al., 2016	Boncuklu	Turkey	M
ZHAG_BON004	C Anatolia PPN	Boncuklu	8300-7600 BCE	Feldman et al., 2019	Boncuklu	Turkey	F
ZHAJ_BON034	C Anatolia PPN	Boncuklu	8300-7600 BCE	Feldman et al., 2019	Boncuklu	Turkey	F
ZHJ_BON024	C Anatolia PPN	Boncuklu	8269-8210 calBCE	Feldman et al., 2019	Boncuklu	Turkey	F
ZKO_BON001	C Anatolia PPN	Boncuklu	8300-7600 BCE	Feldman et al., 2019	Boncuklu	Turkey	M
ZMOJ_BON014	C Anatolia PPN	Boncuklu	8300-7600 BCE	Feldman et al., 2019	Boncuklu	Turkey	M
CBT018	C Anatolia Chal	Buyukkaya_EC	5626-5483 calBCE	Skourtanionti et al., 2020	Çorum Province, Boğazköy-Büyükkaya	Turkey	F
CBT001	C Anatolia Chal	CamlibelTarlasi_LC	3627-3377 calBCE	Skourtanionti et al., 2020	Çorum Province, Çamlıbel Tarlası	Turkey	F
CBT003	C Anatolia Chal	CamlibelTarlasi_LC	3600-3400 BCE	Skourtanionti et al., 2020	Çorum Province, Çamlıbel Tarlası	Turkey	F
CBT004	C Anatolia Chal	CamlibelTarlasi_LC	3634-3522 calBCE	Skourtanionti et al., 2020	Çorum Province, Çamlıbel Tarlası	Turkey	F
CBT005	C Anatolia Chal	CamlibelTarlasi_LC	3623-3376 calBCE	Skourtanionti et al., 2020	Çorum Province, Çamlıbel Tarlası	Turkey	M
CBT010	C Anatolia Chal	CamlibelTarlasi_LC	3590-3470 BCE	Skourtanionti et al., 2020	Çorum Province, Çamlıbel Tarlası	Turkey	F
CBT011	C Anatolia Chal	CamlibelTarlasi_LC	3590-3470 BCE	Skourtanionti et al., 2020	Çorum Province, Çamlıbel Tarlası	Turkey	F
CBT014	C Anatolia Chal	CamlibelTarlasi_LC	3637-3386 calBCE	Skourtanionti et al., 2020	Çorum Province, Çamlıbel Tarlası	Turkey	M
CBT015	C Anatolia Chal	CamlibelTarlasi_LC	3637-3526 calBCE	Skourtanionti et al., 2020	Çorum Province, Çamlıbel Tarlası	Turkey	M
CBT016	C Anatolia Chal	CamlibelTarlasi_LC	3651-3528 calBCE	Skourtanionti et al., 2020	Çorum Province, Çamlıbel Tarlası	Turkey	F
CCH144	C Anatolia PN	Catalhoyuk	7035-6656 calBCE	Yaka et al., 2021	Central Anatolia, Konya, Çatalhöyük	Turkey	M
CCH163	C Anatolia PN	Catalhoyuk	6816-6597 calBCE	Yaka et al., 2021	Central Anatolia, Konya, Çatalhöyük	Turkey	F
CCH285	C Anatolia PN	Catalhoyuk	7100-6000 BCE	Yaka et al., 2021	Central Anatolia, Konya, Çatalhöyük	Turkey	F
CCH289	C Anatolia PN	Catalhoyuk	6903-6601 calBCE	Yaka et al., 2021	Central Anatolia, Konya, Çatalhöyük	Turkey	M
CCH290	C Anatolia PN	Catalhoyuk	6687-6592 calBCE	Yaka et al., 2021	Central Anatolia, Konya, Çatalhöyük	Turkey	M
CCH294	C Anatolia PN	Catalhoyuk	7100-6000 BCE	Yaka et al., 2021	Central Anatolia, Konya, Çatalhöyük	Turkey	M
CCH311	C Anatolia PN	Catalhoyuk	7100-6000 BCE	Yaka et al., 2021	Central Anatolia, Konya, Çatalhöyük	Turkey	F
cth006	C Anatolia PN	Catalhoyuk	6644-6484 calBCE	Yaka et al., 2021	Central Anatolia, Konya, Çatalhöyük	Turkey	F
cth217	C Anatolia PN	Catalhoyuk	6410-6241 calBCE	Yaka et al., 2021	Central Anatolia, Konya, Çatalhöyük	Turkey	F
cth739	C Anatolia PN	Catalhoyuk	6232-6077 calBCE	Yaka et al., 2021	Central Anatolia, Konya, Çatalhöyük	Turkey	F
cth747	C Anatolia PN	Catalhoyuk	6640-6479 calBCE	Yaka et al., 2021	Central Anatolia, Konya, Çatalhöyük	Turkey	F
cth842	C Anatolia PN	Catalhoyuk	6694-6500 calBCE	Yaka et al., 2021	Central Anatolia, Konya, Çatalhöyük	Turkey	F
ALX002	S Caucasus N	Caucasus_lowlands_LN	3776-3651 calBCE	Skourtanionti et al., 2020	Jalilabad district, Uchtepe village, Alkhantepe	Azerbaijan	M
MTT001	S Caucasus N	Caucasus_lowlands_LN	5730-5640 calBCE	Skourtanionti et al., 2020	Zeyem Chaj , Mentesh Tepe	Azerbaijan	F
POT002	S Caucasus N	Caucasus_lowlands_LN	5515-5375 calBCE	Skourtanionti et al., 2020	Jalilabad district, Uchtepe village, Polutepe	Azerbaijan	F
Kotias	S Caucasus EP	CHG	7940-7599 calBCE	Jones et al., 2015	Kotias Klde	Georgia	M
Satsurblia	S Caucasus EP	CHG	11461-11225 calBCE	Jones et al., 2015	Satsurblia	Georgia	M
ETM001	N Levant BA	Ebla_EMBA	1900-1800 BCE	Skourtanionti et al., 2020	Idlib Governorate, Tell Mardikh/Ebla	Syria	M
ETM005	N Levant BA	Ebla_EMBA	2000-1800 BCE	Skourtanionti et al., 2020	Idlib Governorate, Tell Mardikh/Ebla	Syria	M
ETM006	N Levant BA	Ebla_EMBA	2000-1800 BCE	Skourtanionti et al., 2020	Idlib Governorate, Tell Mardikh/Ebla	Syria	F
ETM010	N Levant BA	Ebla_EMBA	2700-2500 BCE	Skourtanionti et al., 2020	Idlib Governorate, Tell Mardikh/Ebla	Syria	M
ETM012	N Levant BA	Ebla_EMBA	2574-2467 calBCE	Skourtanionti et al., 2020	Idlib Governorate, Tell Mardikh/Ebla	Syria	M
ETM014	N Levant BA	Ebla_EMBA	2000-1800 BCE	Skourtanionti et al., 2020	Idlib Governorate, Tell Mardikh/Ebla	Syria	F
ETM016	N Levant BA	Ebla_EMBA	2030-1891 calBCE	Skourtanionti et al., 2020	Idlib Governorate, Tell Mardikh/Ebla	Syria	F
ETM018	N Levant BA	Ebla_EMBA	2137-1959 calBCE	Skourtanionti et al., 2020	Idlib Governorate, Tell Mardikh/Ebla	Syria	M
ETM023	N Levant BA	Ebla_EMBA	2350-2300 BCE	Skourtanionti et al., 2020	Idlib Governorate, Tell Mardikh/Ebla	Syria	F
ETM026	N Levant BA	Ebla_EMBA	2000-1800 BCE	Skourtanionti et al., 2020	Idlib Governorate, Tell Mardikh/Ebla	Syria	M
I2056	Caucasus Eneolithic	Eneolithic_Caucasus	4607-4450 calBCE	Wang et al., 2019	Unakozovskaya	Russia	M
IKI002	N Anatolia LC	Ikiztepe_LC	3341-3094 calBCE	Skourtanionti et al., 2020	Samsun Province, İkiztepe	Turkey	F
IKI009	N Anatolia LC	Ikiztepe_LC	3370-3105 calBCE	Skourtanionti et al., 2020	Samsun Province, İkiztepe	Turkey	F
IKI012	N Anatolia LC	Ikiztepe_LC	3371-3106 calBCE	Skourtanionti et al., 2020	Samsun Province, İkiztepe	Turkey	F
IKI016	N Anatolia LC	Ikiztepe_LC	3519-3371 calBCE	Skourtanionti et al., 2020	Samsun Province, İkiztepe	Turkey	F
IKI017	N Anatolia LC	Ikiztepe_LC	3494-3110 calBCE	Skourtanionti et al., 2020	Samsun Province, İkiztepe	Turkey	F
IKI024	N Anatolia LC	Ikiztepe_LC	3959-3797 calBCE	Skourtanionti et al., 2020	Samsun Province, İkiztepe	Turkey	M
IKI030	N Anatolia LC	Ikiztepe_LC	3513-3359 calBCE	Skourtanionti et al., 2020	Samsun Province, İkiztepe	Turkey	F
IKI034	N Anatolia LC	Ikiztepe_LC	3511-3353 calBCE	Skourtanionti et al., 2020	Samsun Province, İkiztepe	Turkey	F
IKI036	N Anatolia LC	Ikiztepe_LC	3621-3372 calBCE	Skourtanionti et al., 2020	Samsun Province, İkiztepe	Turkey	F
IKI037	N Anatolia LC	Ikiztepe_LC	3634-3381 calBCE	Skourtanionti et al., 2020	Samsun Province, İkiztepe	Turkey	M
IKI038	N Anatolia LC	Ikiztepe_LC	3632-3379 calBCE	Skourtanionti et al., 2020	Samsun Province, İkiztepe	Turkey	F
I4081	Balkan HG	Iron_Gates_HG	7581-7191 calBCE	Mathieson et al., 2018	Iron Gates, Ostrovul Corbului	Romania	M
I4582	Balkan HG	Iron_Gates_HG	7026-6470 calBCE	Mathieson et al., 2018	Iron Gates, Ostrovul Corbului	Romania	F
I4607	Balkan HG	Iron_Gates_HG	7446-6643 calBCE	Mathieson et al., 2018	Iron Gates, Schela Cladovei	Romania	M
I4655	Balkan HG	Iron_Gates_HG	7059-6571 calBCE	Mathieson et al., 2018	Iron Gates, Schela Cladovei	Romania	M
I4657	Balkan HG	Iron_Gates_HG	9755-9275 calBCE	Mathieson et al., 2018	Vlasac	Serbia	F
I4660	Balkan HG	Iron_Gates_HG	7940-7585 calBCE	Mathieson et al., 2018	Vlasac	Serbia	F
I4870	Balkan HG	Iron_Gates_HG	7045-6535 calBCE	Mathieson et al., 2018	Vlasac	Serbia	M
I4871	Balkan HG	Iron_Gates_HG	7100-5900 BCE	Mathieson et al., 2018	Vlasac	Serbia	F
I4872	Balkan HG	Iron_Gates_HG	7100-5900 BCE	Mathieson et al., 2018	Vlasac	Serbia	F
I4873	Balkan HG	Iron_Gates_HG	6012-5806 calBCE	Mathieson et al., 2018	Vlasac	Serbia	F
I4874	Balkan HG	Iron_Gates_HG	6640-6471 calBCE	Mathieson et al., 2018	Vlasac	Serbia	F
I4875	Balkan HG	Iron_Gates_HG	6615-6400 calBCE	Mathieson et al., 2018	Vlasac	Serbia	F
I4876	Balkan HG	Iron_Gates_HG	6635-6375 calBCE	Mathieson et al., 2018	Vlasac	Serbia	F
I4877	Balkan HG	Iron_Gates_HG	6645-6465 calBCE	Mathieson et al., 2018	Vlasac	Serbia	F
I4878	Balkan HG	Iron_Gates_HG	5995-5710 calBCE	Mathieson et al., 2018	Vlasac	Serbia	M
I4880	Balkan HG	Iron_Gates_HG	6000-5725 calBCE	Mathieson et al., 2018	Vlasac	Serbia	M
I4881	Balkan HG	Iron_Gates_HG	6570-6255 calBCE	Mathieson et al., 2018	Vlasac	Serbia	M
I4914	Balkan HG	Iron_Gates_HG	6360-5986 calBCE	Mathieson et al., 2018	Hajduka Vodenica	Serbia	M
I4915	Balkan HG	Iron_Gates_HG	6340-5990 calBCE	Mathieson et al., 2018	Hajduka Vodenica	Serbia	M
I4916	Balkan HG	Iron_Gates_HG	7035-6590 calBCE	Mathieson et al., 2018	Hajduka Vodenica	Serbia	M
I4917	Balkan HG	Iron_Gates_HG	6220-5995 calBCE	Mathieson et al., 2018	Hajduka Vodenica	Serbia	F
I5233	Balkan HG	Iron_Gates_HG	6224-5878 calBCE	Mathieson et al., 2018	Padina	Serbia	F
I5234	Balkan HG	Iron_Gates_HG	9300-5800 BCE	Mathieson et al., 2018	Padina	Serbia	F
I5235	Balkan HG	Iron_Gates_HG	9221-8548 calBCE	Mathieson et al., 2018	Padina	Serbia	M
I5236	Balkan HG	Iron_Gates_HG	8291-7826 calBCE	Mathieson et al., 2018	Padina	Serbia	M
I5237	Balkan HG	Iron_Gates_HG	9300-5800 BCE	Mathieson et al., 2018	Padina	Serbia	M
I5238	Balkan HG	Iron_Gates_HG	8265-7820 calBCE	Mathieson et al., 2018	Padina	Serbia	F
I5239	Balkan HG	Iron_Gates_HG	8535-8230 calBCE	Mathieson et al., 2018	Padina	Serbia	F
I5240	Balkan HG	Iron_Gates_HG	9140-8570 calBCE	Mathieson et al., 2018	Padina	Serbia	M
I5242	Balkan HG	Iron_Gates_HG	8805-8355 calBCE	Mathieson et al., 2018	Padina	Serbia	F
I5244	Balkan HG	Iron_Gates_HG	9115-8555 calBCE	Mathieson et al., 2018	Padina	Serbia	F
I5401	Balkan HG	Iron_Gates_HG	7076-6699 calBCE	Mathieson et al., 2018	Hajduka Vodenica	Serbia	M
I5402	Balkan HG	Iron_Gates_HG	6361-6050 calBCE	Mathieson et al., 2018	Hajduka Vodenica	Serbia	M
I5408	Balkan HG	Iron_Gates_HG	7022-6485 calBCE	Mathieson et al., 2018	Iron Gates, Ostrovul Corbului	Romania	M
I5409	Balkan HG	Iron_Gates_HG	9300-5800 BCE	Mathieson et al., 2018	Padina	Serbia	F
I5411	Balkan HG	Iron_Gates_HG	7000-6300 BCE	Mathieson et al., 2018	Iron Gates, Schela Cladovei	Romania	M
I5436	Balkan HG	Iron_Gates_HG	7451-6698 calBCE	Mathieson et al., 2018	Iron Gates, Schela Cladovei	Romania	F
I5771	Balkan HG	Iron_Gates_HG	6500-6250 BCE	Mathieson et al., 2018	Vlasac	Serbia	M
I5772	Balkan HG	Iron_Gates_HG	7100-5900 BCE	Mathieson et al., 2018	Vlasac	Serbia	M
I5773	Balkan HG	Iron_Gates_HG	8240-7940 calBCE	Mathieson et al., 2018	Vlasac	Serbia	M
OC1	Balkan HG	Iron_Gates_HG	7022-6485 calBCE	Gonzales-Fortes et al., 2017	Iron Gates, Ostrovul Corbului	Romania	M
SC1	Balkan HG	Iron_Gates_HG	7125-6603 calBCE	Gonzales-Fortes et al., 2017	Iron Gates, Schela Cladovei	Romania	M
SC2	Balkan HG	Iron_Gates_HG	7250-6500 BCE	Gonzales-Fortes et al., 2017	Iron Gates, Schela Cladovei	Romania	M
MK5004	S Caucasus BA	Late_Maykop	3400-3000 BCE	Wang et al., 2019	Piedmont, Mar'inskaja 5	Russia	M
MK5008	S Caucasus BA	Late_Maykop	3369-3103 calBCE	Wang et al., 2019	Piedmont, Mar'inskaja 5	Russia	M
SIJ002	S Caucasus BA	Late_Maykop	3349-3100 calBCE	Wang et al., 2019	Sinjucha, Kuban steppe	Russia	M
KBD002	N Caucasus BA	Late_North_Caucasus	2192-1985 calBCE	Wang et al., 2019	North Caucasus mountains, Kabardinka	Russia	F
ERS1790729	N Levant BA	Levant_BA_North	1900-1700 BCE	Haber et al., 2017	Sidon, College Site	Lebanon	F
ERS1790730	N Levant BA	Levant_BA_North	1800-1600 BCE	Haber et al., 2017	Sidon, College Site	Lebanon	F
ERS1790731	N Levant BA	Levant_BA_North	1900-1700 BCE	Haber et al., 2017	Sidon, College Site	Lebanon	F
ERS1790732	N Levant BA	Levant_BA_North	1800-1600 BCE	Haber et al., 2017	Sidon, College Site	Lebanon	M
ERS1790733	N Levant BA	Levant_BA_North	1950-1692 calBCE	Haber et al., 2017	Sidon, College Site	Lebanon	M
I1705	S Levant BA	Levant_BA_South	2198-1961 calBCE	Lazaridis et al., 2016	Ain Ghazal	Jordan	M
I1706	S Levant BA	Levant_BA_South	2490-2300 BCE	Lazaridis et al., 2016	Ain Ghazal	Jordan	F
I1730	S Levant BA	Levant_BA_South	2557-2296 calBCE	Lazaridis et al., 2016	Ain Ghazal	Jordan	M
I0644	S Levant Chal	Levant_Chl	4500-3500 BCE	Harney et al., 2018	Upper Galilee, Pki'in	Israel	F
I1152	S Levant Chal	Levant_Chl	4500-3500 BCE	Harney et al., 2018	Upper Galilee, Pki'in	Israel	F
I1154	S Levant Chal	Levant_Chl	4500-3500 BCE	Harney et al., 2018	Upper Galilee, Pki'in	Israel	F
I1155	S Levant Chal	Levant_Chl	4500-3500 BCE	Harney et al., 2018	Upper Galilee, Pki'in	Israel	M
I1160	S Levant Chal	Levant_Chl	4500-3500 BCE	Harney et al., 2018	Upper Galilee, Pki'in	Israel	M
I1164	S Levant Chal	Levant_Chl	4500-3500 BCE	Harney et al., 2018	Upper Galilee, Pki'in	Israel	F
I1165	S Levant Chal	Levant_Chl	4500-3500 BCE	Harney et al., 2018	Upper Galilee, Pki'in	Israel	M
I1166	S Levant Chal	Levant_Chl	4500-3500 BCE	Harney et al., 2018	Upper Galilee, Pki'in	Israel	M
I1168	S Levant Chal	Levant_Chl	4500-3500 BCE	Harney et al., 2018	Upper Galilee, Pki'in	Israel	F
I1170	S Levant Chal	Levant_Chl	4500-3500 BCE	Harney et al., 2018	Upper Galilee, Pki'in	Israel	M
I1171	S Levant Chal	Levant_Chl	4500-3500 BCE	Harney et al., 2018	Upper Galilee, Pki'in	Israel	M
I1172	S Levant Chal	Levant_Chl	4500-3500 BCE	Harney et al., 2018	Upper Galilee, Pki'in	Israel	M
I1177	S Levant Chal	Levant_Chl	4500-3500 BCE	Harney et al., 2018	Upper Galilee, Pki'in	Israel	F
I1178	S Levant Chal	Levant_Chl	4500-3500 BCE	Harney et al., 2018	Upper Galilee, Pki'in	Israel	M
I1179	S Levant Chal	Levant_Chl	4500-3500 BCE	Harney et al., 2018	Upper Galilee, Pki'in	Israel	F
I1181	S Levant Chal	Levant_Chl	4500-3500 BCE	Harney et al., 2018	Upper Galilee, Pki'in	Israel	F
I1182	S Levant Chal	Levant_Chl	4500-3500 BCE	Harney et al., 2018	Upper Galilee, Pki'in	Israel	F
I1183_d	S Levant Chal	Levant_Chl	4500-3500 BCE	Harney et al., 2018	Upper Galilee, Pki'in	Israel	F
I1184	S Levant Chal	Levant_Chl	4500-3500 BCE	Harney et al., 2018	Upper Galilee, Pki'in	Israel	F
I1187	S Levant Chal	Levant_Chl	4500-3500 BCE	Harney et al., 2018	Upper Galilee, Pki'in	Israel	M
BAJ001_BAJ001	S Levant PPN	Levant_N	7100-6700 BCE	Feldman et al., 2019	Ba'ja	Jordan	F
I0867	S Levant PPN	Levant_N	7300-6200 BCE	Lazaridis et al., 2016	Motza	Israel	M
I1414	S Levant PPN	Levant_N	8300-7900 BCE	Lazaridis et al., 2016	Ain Ghazal	Jordan	M
I1415	S Levant PPN	Levant_N	8176-7608 calBCE	Lazaridis et al., 2016	Ain Ghazal	Jordan	M
I1416	S Levant PPN	Levant_N	8300-7900 BCE	Lazaridis et al., 2016	Ain Ghazal	Jordan	M
I1679	S Levant PPN	Levant_N	6900-6800 BCE	Lazaridis et al., 2016	Ain Ghazal	Jordan	F
I1699	S Levant PPN	Levant_N	6800-6700 BCE	Lazaridis et al., 2016	Ain Ghazal	Jordan	F
I1700	S Levant PPN	Levant_N	8300-7900 BCE	Lazaridis et al., 2016	Ain Ghazal	Jordan	M
I1701	S Levant PPN	Levant_N	7752-7543 calBCE	Lazaridis et al., 2016	Ain Ghazal	Jordan	F
I1704	S Levant PPN	Levant_N	7451-7056 calBCE	Lazaridis et al., 2016	Ain Ghazal	Jordan	F
I1707	S Levant PPN	Levant_N	7732-7537 calBCE	Lazaridis et al., 2016	Ain Ghazal	Jordan	M
I1709	S Levant PPN	Levant_N	8300-7900 BCE	Lazaridis et al., 2016	Ain Ghazal	Jordan	M
I1710	S Levant PPN	Levant_N	7741-7522 calBCE	Lazaridis et al., 2016	Ain Ghazal	Jordan	M
I1727	S Levant PPN	Levant_N	8300-7900 BCE	Lazaridis et al., 2016	Ain Ghazal	Jordan	M
KFH2_KFH002	S Levant PPN	Levant_N	7728-7588 calBCE	Feldman et al., 2019	Kfar HaHoresh	Israel	F
I1720	S Caucasus BA	Maykop	3700-3000 BCE	Wang et al., 2019	Baksanyonok	Russia	M
OSS001	S Caucasus BA	Maykop	3704-3535 calBCE	Wang et al., 2019	Piedmont, Ossetia	Russia	F
I6266	S Caucasus BA	Maykop_Novosvobodnaya	3504-3348 calBCE	Wang et al., 2019	Klady, Dlinnaya Polyana	Russia	M
I6267	S Caucasus BA	Maykop_Novosvobodnaya	3625-3372 calBCE	Wang et al., 2019	Klady, Dlinnaya Polyana	Russia	F
I6268	S Caucasus BA	Maykop_Novosvobodnaya	3516-3370 calBCE	Wang et al., 2019	Klady, Dlinnaya Polyana	Russia	M
I6272	S Caucasus BA	Maykop_Novosvobodnaya	3318-2934 calBCE	Wang et al., 2019	Klady, Dlinnaya Polyana	Russia	M
I0723	W Anatolia PN	Mentese	6008-5835 calBCE	Mathieson et al., 2015	Menteşe	Turkey	M
I0724	W Anatolia PN	Mentese	6400-5600 BCE	Mathieson et al., 2015	Menteşe	Turkey	M
I0725	W Anatolia PN	Mentese	6400-5600 BCE	Mathieson et al., 2015	Menteşe	Turkey	F
I0726	W Anatolia PN	Mentese	6400-5600 BCE	Mathieson et al., 2015	Menteşe	Turkey	F
I0727	W Anatolia PN	Mentese	6400-5600 BCE	Mathieson et al., 2015	Menteşe	Turkey	M
I0070	Greece BA	Minoan_Lasithi	2400-1700 BCE	Lazaridis et al., 2017	Crete, Lassithi	Greece	M
I0071	Greece BA	Minoan_Lasithi	2400-1700 BCE	Lazaridis et al., 2017	Crete, Lassithi	Greece	F
I0073	Greece BA	Minoan_Lasithi	2400-1700 BCE	Lazaridis et al., 2017	Crete, Lassithi	Greece	M
I0074	Greece BA	Minoan_Lasithi	2400-1700 BCE	Lazaridis et al., 2017	Crete, Lassithi	Greece	F
I9005	Greece BA	Minoan_Lasithi	2400-1700 BCE	Lazaridis et al., 2017	Crete, Lassithi	Greece	F
I9127	Greece BA	Minoan_Odigitria	2210-1680 BCE	Lazaridis et al., 2017	Crete, Heraklion, Moni Odigitria	Greece	F
I9128	Greece BA	Minoan_Odigitria	2210-1680 BCE	Lazaridis et al., 2017	Crete, Heraklion, Moni Odigitria	Greece	F
I9129	Greece BA	Minoan_Odigitria	2210-1680 BCE	Lazaridis et al., 2017	Crete, Heraklion, Moni Odigitria	Greece	F
I9130	Greece BA	Minoan_Odigitria	2210-1680 BCE	Lazaridis et al., 2017	Crete, Heraklion, Moni Odigitria	Greece	M
I9131	Greece BA	Minoan_Odigitria	2210-1680 BCE	Lazaridis et al., 2017	Crete, Heraklion, Moni Odigitria	Greece	F
I0861	Levant EP	Natufian	12000-9500 BCE	Lazaridis et al., 2016	Raqefet Cave	Israel	M
I1069	Levant EP	Natufian	12000-9500 BCE	Lazaridis et al., 2016	Raqefet Cave	Israel	M
I1072	Levant EP	Natufian	12000-9500 BCE	Lazaridis et al., 2016	Raqefet Cave	Israel	M
I1685	Levant EP	Natufian	12000-9500 BCE	Lazaridis et al., 2016	Raqefet Cave	Israel	M
I1687	Levant EP	Natufian	11541-11150 calBCE	Lazaridis et al., 2016	Raqefet Cave	Israel	F
I1690	Levant EP	Natufian	12000-9500 BCE	Lazaridis et al., 2016	Raqefet Cave	Israel	M
BU2001	N Caucasus	North_Caucasus	2866-2582 calBCE	Wang et al., 2019	Piedmont, Belij Ugol 2	Russia	M
GW1001	N Caucasus	North_Caucasus	2883-2638 calBCE	Wang et al., 2019	Piedmont, Goryachevodskiy 2	Russia	M
I1723	N Caucasus	North_Caucasus	2877-2626 calBCE	Wang et al., 2019	Piedmont, Goryachevodskiy 2	Russia	M
LYG001	N Caucasus	North_Caucasus	2866-2580 calBCE	Wang et al., 2019	Piedmont, Lysogarskaya	Russia	M
MK5009	N Caucasus	North_Caucasus	2879-2631 calBCE	Wang et al., 2019	Piedmont, Mar'inskaja 5	Russia	M
PG2002	N Caucasus	North_Caucasus	2476-2303 calBCE	Wang et al., 2019	Piedmont, Progress 2	Russia	F
RK1003	N Caucasus	North_Caucasus	2899-2701 calBCE	Wang et al., 2019	Kuban steppe, Rasshevatskij 1	Russia	F
KDC001	N Caucasus BA	North_Caucasus_MBA	1950-1778 calBCE	Wang et al., 2019	Piedmont/mountains, Kudachurt	Russia	M
KDC002	N Caucasus BA	North_Caucasus_MBA	1900-1700 BCE	Wang et al., 2019	Piedmont/mountains, Kudachurt	Russia	F
ZBC_IPB001	C Anatolia EP	Pinarbasi	13629-13308 calBCE	Feldman et al., 2019	Pınarbaşı	Turkey	M
I2051	Caucasus BA	Russia_Dolmen_LBA	1450-1200 BCE	Wang et al., 2019	North Caucasus, Marchenkova Gora	Russia	M
PG2001	Caucasus BA	Russia_Eneolithic_steppe	4994-4802 calBCE	Wang et al., 2019	Piedmont, Progress 2	Russia	M
PG2004	Caucasus BA	Russia_Eneolithic_steppe	4240-4047 calBCE	Wang et al., 2019	Piedmont, Progress 2	Russia	M
VJ1001	Caucasus BA	Russia_Eneolithic_steppe	4337-4177 calBCE	Wang et al., 2019	Piedmont, Vonjucka 1	Russia	F
VEK007_VEK009	Caucasus BA	Russia_Kura-Araxes	3000-2800 BCE	Wang et al., 2019	Caspian sea shore, Velikent	Russia	M
NV3001	Caucasus BA	Russia_Lola	2127-1924 calBCE	Wang et al., 2019	North Caucasus steppe, Nevinnommiskij 3	Russia	M
AY2001	Caucasus BA	Steppe_Maykop	3514-3360 calBCE	Wang et al., 2019	Kaspi steppe, Aygurskij 2	Russia	F
AY2003	Caucasus BA	Steppe_Maykop	3630-3376 calBCE	Wang et al., 2019	Kaspi steppe, Aygurskij 2	Russia	F
SA6001	Caucasus BA	Steppe_Maykop	3520-3371 calBCE	Wang et al., 2019	Kaspi steppe, Sharakhalsun 6	Russia	F
SA6004	Caucasus BA	Steppe_Maykop	3359-3034 calBCE	Wang et al., 2019	Kaspi steppe, Sharakhalsun 6	Russia	M
KRD001	N Levant Chal	TellKurdu_EC	5722-5634 calBCE	Skourtanionti et al., 2020	Hatay Province, Tell Kurdu	Turkey	M
KRD003	N Levant Chal	TellKurdu_EC	5714-5572 calBCE	Skourtanionti et al., 2020	Hatay Province, Tell Kurdu	Turkey	M
KRD004	N Levant Chal	TellKurdu_EC	5719-5628 calBCE	Skourtanionti et al., 2020	Hatay Province, Tell Kurdu	Turkey	F
KRD005	N Levant Chal	TellKurdu_EC	5775-5661 calBCE	Skourtanionti et al., 2020	Hatay Province, Tell Kurdu	Turkey	M
KRD006	N Levant Chal	TellKurdu_EC	5800-5400 BCE	Skourtanionti et al., 2020	Hatay Province, Tell Kurdu	Turkey	F
KRD002	N Levant Chal	TellKurdu_EMC	5007-4846 calBCE	Skourtanionti et al., 2020	Hatay Province, Tell Kurdu	Turkey	M
Tep002	C Anatolia PN	Tepecik_Ciftlik	6636-6467 calBCE	Kılınç et al., 2016	Tepecik-Çiftlik	Turkey	F
Tep003	C Anatolia PN	Tepecik_Ciftlik	6570-6422 calBCE	Kılınç et al., 2016	Tepecik-Çiftlik	Turkey	M
Tep004	C Anatolia PN	Tepecik_Ciftlik	6385-6102 calBCE	Kılınç et al., 2016	Tepecik-Çiftlik	Turkey	F
Tep006	C Anatolia PN	Tepecik_Ciftlik	6223-6072 calBCE	Kılınç et al., 2016	Tepecik-Çiftlik	Turkey	M
TIT021	SE Anatolia BA	TitrisHoyuk_EBA	2338-2141 calBCE	Skourtanionti et al., 2020	Şanlıurfa Province, Titriş Höyük	Turkey	M
RK1001	Caucasus BA	Yamnaya_Caucasus	2881-2639 calBCE	Wang et al., 2019	Kuban steppe, Rasshevatskij 1	Russia	M
RK1007	Caucasus BA	Yamnaya_Caucasus	3331-3013 calBCE	Wang et al., 2019	Kuban steppe, Rasshevatskij 1	Russia	F
SA6010	Caucasus BA	Yamnaya_Caucasus	2886-2671 calBCE	Wang et al., 2019	Kaspi steppe, Sharakhalsun 6	Russia	M
ZO2002	Caucasus BA	Yamnaya_Caucasus	3300-2500 BCE	Wang et al., 2019	North Caucasus steppe, Zolotarevka 2	Russia	F
AH1	C Zagros N	Zagros_N	8250-7700 BCE	Broushaki et al., 2016	Tepe Abdul Hosein, Central Zagros	Iran	F
AH2	C Zagros N	Zagros_N	8202-7752 calBCE	Broushaki et al., 2016	Tepe Abdul Hosein, Central Zagros	Iran	M
AH4	C Zagros N	Zagros_N	8201-7751 calBCE	Broushaki et al., 2016	Tepe Abdul Hosein, Central Zagros	Iran	F
GD13a	C Zagros N	Zagros_N	8170-7606 calBCE	Lazaridis et al., 2016	Ganj Dareh	Iran	F
I1671	C Zagros N	Zagros_N	5840-5636 calBCE	Lazaridis et al., 2016	Seh Gabi	Iran	M
WC1	C Zagros N	Zagros_N	7461-7076 calBCE	Broushaki et al., 2016	Wezmeh Cave, Central Zagros	Iran	M
I1944	C Zagros N	Zagros_N	8000-7700 BCE	Lazaridis et al., 2016	Ganj Dareh	Iran	F
I1945	C Zagros N	Zagros_N	8000-7700 BCE	Lazaridis et al., 2016	Ganj Dareh	Iran	M
I1947	C Zagros N	Zagros_N	8211-7827 calBCE	Narasimhan et al., 2019	Ganj Dareh	Iran	M
I1949	C Zagros N	Zagros_N	8242-7954 calBCE	Lazaridis et al., 2016	Ganj Dareh	Iran	M
I1951	C Zagros N	Zagros_N	8198-7613 calBCE	Lazaridis et al., 2016	Ganj Dareh	Iran	F
I1954	C Zagros N	Zagros_N	8295-7976 calBCE	Narasimhan et al., 2019	Ganj Dareh	Iran	M
I7527	C Zagros N	Zagros_N	8200-7700 BCE	Narasimhan et al., 2019	Ganj Dareh	Iran	F
TAF008	Iberomaurusian HG	Iberomaurusian	-	van de Loosdrecht et al., 2018	Taforalt	Morocco	M
TAF009	Iberomaurusian HG	Iberomaurusian	12849-12097 calBCE	van de Loosdrecht et al., 2018	Taforalt	Morocco	M
TAF010	Iberomaurusian HG	Iberomaurusian	13137-12252 calBCE	van de Loosdrecht et al., 2018	Taforalt	Morocco	M
TAF011	Iberomaurusian HG	Iberomaurusian	12900-12100 BCE	van de Loosdrecht et al., 2018	Taforalt	Morocco	M
TAF012	Iberomaurusian HG	Iberomaurusian	12888-12175 calBCE	van de Loosdrecht et al., 2018	Taforalt	Morocco	F
TAF013	Iberomaurusian HG	Iberomaurusian	13200-11900 BCE	van de Loosdrecht et al., 2018	Taforalt	Morocco	M
TAF014	Iberomaurusian HG	Iberomaurusian	13200-11900 BCE	van de Loosdrecht et al., 2018	Taforalt	Morocco	M
TAF015	Iberomaurusian HG	Iberomaurusian	13200-11900 BCE	van de Loosdrecht et al., 2018	Taforalt	Morocco	M
TAF016	Iberomaurusian HG	Iberomaurusian	14956-14120 calBCE	van de Loosdrecht et al., 2018	Taforalt	Morocco	M
Ust_Ishim	Ust_Ishim_HG	Ust_Ishim	43980-40954 calBCE	Fu et al., 2014	Ust'-Ishim, Siberia	Russia	M
Ust_Ishim	Ust_Ishim_HG	Ust_Ishim	43980-40954 calBCE	Prüfer et al., 2017	Ust'-Ishim, Siberia	Russia	M
Kostenki14.SG	Kostenki HG	Kostenki	37426-34726 calBCE	Seguin-Orlando et al., 2014	Kostenki	Russia	M
MA1	MA1 HG	MA1	22621-22171 calBCE	Raghavan et al., 2014	Mal'ta	Russia	M
AfontovaGora3	AfontovaGora	AfontovaGora	16257-15905 calBCE	Fu et al., 2016	Afontova Gora	Russia	F
GoyetQ116-1	WHG	WHG	33678-32771 calBCE	Fu et al., 2016	Troisieme caverne of Goyet cave	Belgium	M
ko1	WHG	WHG	5788-5640 calBCE	Gamba et al., 2014	Tiszaszolos-Domaháza	Hungary	M
Loschbour	WHG	WHG	6221-5986 calBCE	Lazaridis et al., 2014	Echternach	Luxembourg	M
LaBrana1	WHG	WHG	5982-5741 calBCE	Olalde et al., 2014	León, La Braña-Arintero	Spain	M
I0061	EHG	Karelia_HG	7050-5950 BCE	Mathieson et al., 2015	Karelia, Yuzhnyy Oleni Ostrov	Russia	M
I0211	EHG	Karelia_HG	7050-5950 BCE	Mathieson et al., 2015	Karelia, Yuzhnyy Oleni Ostrov	Russia	M
I0124	EHG	Russia_Samara_HG	5660-5535 calBCE	Mathieson et al., 2015	Samara Oblast, Volga River Valley, Sok River, Lebyazhinka	Russia	M
S_Mbuti_1	Mbuti	Mbuti	present-day	Mallick et al., 2016		Congo	M
S_Mbuti_2	Mbuti	Mbuti	present-day	Mallick et al., 2016		Congo	F
S_Mbuti_3	Mbuti	Mbuti	present-day	Mallick et al., 2016		Congo	M
B_Mbuti_4	Mbuti	Mbuti	present-day	Mallick et al., 2016		Congo	M
S_Chukchi_1	Chukchi	Chukchi	present-day	Mallick et al., 2016		Russia	M
B_Mixe_1	Mixe	Mixe	present-day	Mallick et al., 2016		Mexico	F
S_Mixe_2	Mixe	Mixe	present-day	Mallick et al., 2016		Mexico	F
S_Mixe_3	Mixe	Mixe	present-day	Mallick et al., 2016		Mexico	F
S_Dai_1	Dai	Dai	present-day	Mallick et al., 2016		China	F
S_Dai_2	Dai	Dai	present-day	Mallick et al., 2016		China	M
S_Dai_3	Dai	Dai	present-day	Mallick et al., 2016		China	F
B_Papuan_15	Papuan	Papuan	present-day	Mallick et al., 2016		Papua New Guinea	M
S_Papuan_1	Papuan	Papuan	present-day	Mallick et al., 2016		Papua New Guinea	F
S_Papuan_10	Papuan	Papuan	present-day	Mallick et al., 2016		Papua New Guinea	M
S_Papuan_11	Papuan	Papuan	present-day	Mallick et al., 2016		Papua New Guinea	M
S_Papuan_12	Papuan	Papuan	present-day	Mallick et al., 2016		Papua New Guinea	M
S_Papuan_13	Papuan	Papuan	present-day	Mallick et al., 2016		Papua New Guinea	F
S_Papuan_14	Papuan	Papuan	present-day	Mallick et al., 2016		Papua New Guinea	F
S_Papuan_2	Papuan	Papuan	present-day	Mallick et al., 2016		Papua New Guinea	M
S_Papuan_3	Papuan	Papuan	present-day	Mallick et al., 2016		Papua New Guinea	M
S_Papuan_4	Papuan	Papuan	present-day	Mallick et al., 2016		Papua New Guinea	M
S_Papuan_5	Papuan	Papuan	present-day	Mallick et al., 2016		Papua New Guinea	M
S_Papuan_6	Papuan	Papuan	present-day	Mallick et al., 2016		Papua New Guinea	M
S_Papuan_7	Papuan	Papuan	present-day	Mallick et al., 2016		Papua New Guinea	M
S_Papuan_8	Papuan	Papuan	present-day	Mallick et al., 2016		Papua New Guinea	M
S_Papuan_9	Papuan	Papuan	present-day	Mallick et al., 2016		Papua New Guinea	M
S_Han_1	Han	Han	present-day	Mallick et al., 2016		China	F
S_Han_2	Han	Han	present-day	Mallick et al., 2016		China	M
B_Han_3	Han	Han	present-day	Mallick et al., 2016		China	M
S_Yoruba_2	Yoruba	Yoruba	present-day	Mallick et al., 2016		Nigeria	M
B_Yoruba_3	Yoruba	Yoruba	present-day	Mallick et al., 2016		Nigeria	M
S_Yoruba_1	Yoruba	Yoruba	present-day	Mallick et al., 2016		Nigeria	F

## Sheet: Table S5
Table S5. D-statistics showing population affinities in Southwest Asia
W	X	Y	Z	D	stderr	Zscore	BABA	ABBA	nsnps
Boncuklu	cay004	CHG	Yoruba	0.003	0.006244	0.487	11108	11041	212872
Boncuklu	cay004	Zagros_N	Yoruba	-0.0151	0.005521	-2.733	10819	11150	213554
Boncuklu	cay004	Levant_N	Yoruba	-0.0116	0.008847	-1.311	2839	2906	48740
Boncuklu	cay004	Natufian	Yoruba	-0.0281	0.01277	-2.198	1390	1470	24163
Boncuklu	cay008	CHG	Yoruba	-0.0114	0.006477	-1.755	12089	12368	231878
Boncuklu	cay008	Zagros_N	Yoruba	-0.009	0.004973	-1.81	12085	12304	232564
Boncuklu	cay008	Levant_N	Yoruba	0.0121	0.008005	1.506	3330	3251	54616
Boncuklu	cay008	Natufian	Yoruba	0.0379	0.01163	3.259	1701	1577	27124
Boncuklu	cay007	CHG	Yoruba	0.0004	0.004996	0.087	66211	66154	1253533
Boncuklu	cay007	Zagros_N	Yoruba	-0.0123	0.004006	-3.065	65178	66799	1258259
Boncuklu	cay007	Levant_N	Yoruba	-0.0048	0.004529	-1.069	17358	17527	290531
Boncuklu	cay007	Natufian	Yoruba	0.0059	0.00633	0.933	8785	8682	142511
Boncuklu	cay011	CHG	Yoruba	-0.0081	0.007839	-1.037	5490	5580	106057
Boncuklu	cay011	Zagros_N	Yoruba	-0.0117	0.006634	-1.761	5449	5578	106356
Boncuklu	cay011	Levant_N	Yoruba	0.0028	0.011891	0.234	1425	1417	23761
Boncuklu	cay011	Natufian	Yoruba	0.015	0.017642	0.851	722	701	11882
Boncuklu	cay013	CHG	Yoruba	-0.0078	0.005569	-1.409	20004	20321	389664
Boncuklu	cay013	Zagros_N	Yoruba	-0.0164	0.004708	-3.49	19722	20381	390733
Boncuklu	cay013	Levant_N	Yoruba	-0.0186	0.006483	-2.873	5448	5655	93842
Boncuklu	cay013	Natufian	Yoruba	-0.0057	0.00899	-0.634	2800	2832	46835
Boncuklu	cay014	CHG	Yoruba	-0.0172	0.007213	-2.384	5799	6002	113258
Boncuklu	cay014	Zagros_N	Yoruba	-0.0239	0.006012	-3.973	5782	6065	113561
Boncuklu	cay014	Levant_N	Yoruba	-0.0021	0.01101	-0.191	1562	1568	26230
Boncuklu	cay014	Natufian	Yoruba	0.0032	0.017288	0.185	806	800	13200
Boncuklu	cay016	CHG	Yoruba	0.0026	0.007916	0.329	6006	5975	114238
Boncuklu	cay016	Zagros_N	Yoruba	-0.004	0.006713	-0.593	5930	5977	114564
Boncuklu	cay016	Levant_N	Yoruba	-0.0004	0.011584	-0.031	1531	1532	25911
Boncuklu	cay016	Natufian	Yoruba	0.0142	0.016695	0.849	806	784	12930
Boncuklu	cay022	CHG	Yoruba	-0.0065	0.007597	-0.853	5673	5747	107719
Boncuklu	cay022	Zagros_N	Yoruba	-0.0035	0.00665	-0.521	5626	5666	108053
Boncuklu	cay022	Levant_N	Yoruba	0.006	0.012081	0.495	1354	1338	22627
Boncuklu	cay022	Natufian	Yoruba	-0.0119	0.018246	-0.651	663	679	11079
Barcın	Boncuklu	CHG	Yoruba	-0.0002	0.003288	-0.051	225385	225461	4301824
Barcın	Pınarbaşı	CHG	Yoruba	0.0069	0.00387	1.791	60702	59867	1042532
Boncuklu	Pınarbaşı	CHG	Yoruba	0.0094	0.00429	2.183	59640	58533	1032839
Menteşe	Boncuklu	CHG	Yoruba	-0.0018	0.003376	-0.532	36446	36577	618580
Menteşe	Pınarbaşı	CHG	Yoruba	0.0083	0.004963	1.681	25248	24830	410380
Barcın_N_Chl	Boncuklu	CHG	Yoruba	-0.0011	0.00338	-0.323	66977	67123	1167932
Barcın_N_Chl	Pınarbaşı	CHG	Yoruba	0.0075	0.004634	1.627	43065	42421	708157
Barcın_Chl	Boncuklu	CHG	Yoruba	0.0188	0.004169	4.5	29763	28666	462746
Barcın_Chl	Pınarbaşı	CHG	Yoruba	0.0274	0.005573	4.91	24501	23196	370374
Anatolia_Harmanören_BA	Boncuklu	CHG	Yoruba	0.0116	0.003287	3.536	44065	43053	700908
Anatolia_Harmanören_BA	Pınarbaşı	CHG	Yoruba	0.0212	0.004813	4.405	34221	32800	527291
Anatolia_Kalehöyük_OldHittite_BA	Boncuklu	CHG	Yoruba	0.01	0.004172	2.398	200959	196978	3727575
Anatolia_Kalehöyük_OldHittite_BA	Pınarbaşı	CHG	Yoruba	0.0207	0.004661	4.444	54613	52397	897369
Anatolia_Kalehöyük_Assyrian_BA	Boncuklu	CHG	Yoruba	0.0091	0.003987	2.272	139566	137061	2606784
Anatolia_Kalehöyük_Assyrian_BA	Pınarbaşı	CHG	Yoruba	0.0186	0.004863	3.817	38145	36755	631609
Anatolia_Ovaören_EBA	Boncuklu	CHG	Yoruba	0.0121	0.003657	3.306	196091	191405	3654594
Anatolia_Ovaören_EBA	Pınarbaşı	CHG	Yoruba	0.0214	0.004394	4.865	54059	51797	889874
Tepecik-Çiftlik	Boncuklu	CHG	Yoruba	-0.0001	0.003588	-0.028	158531	158563	3028960
Tepecik-Çiftlik	Pınarbaşı	CHG	Yoruba	0.0097	0.004773	2.042	44246	43392	764342
Pınarbaşı	Boncuklu	CHG	Yoruba	-0.0094	0.00429	-2.183	58533	59640	1032839
Alalakh_MLBA	Boncuklu	CHG	Yoruba	0.0043	0.002665	1.63	114290	113302	1988404
Alalakh_MLBA	Pınarbaşı	CHG	Yoruba	0.0122	0.00395	3.101	57685	56289	940375
Arslantepe_EBA	Boncuklu	CHG	Yoruba	0.0075	0.003025	2.483	87366	86063	1477690
Arslantepe_EBA	Pınarbaşı	CHG	Yoruba	0.0164	0.00419	3.904	52892	51190	843903
Arslantepe_LC	Boncuklu	CHG	Yoruba	0.0077	0.002758	2.804	121921	120049	2147824
Arslantepe_LC	Pınarbaşı	CHG	Yoruba	0.0152	0.003942	3.859	57598	55872	940009
ÇamlıbelTarlası_LC	Boncuklu	CHG	Yoruba	0.0116	0.002916	3.992	114279	111649	1995077
ÇamlıbelTarlası_LC	Pınarbaşı	CHG	Yoruba	0.0196	0.004019	4.87	56566	54395	920758
Büyükkaya_EC	Boncuklu	CHG	Yoruba	0.009	0.004487	2.004	37499	36830	616058
Büyükkaya_EC	Pınarbaşı	CHG	Yoruba	0.0207	0.005544	3.729	28099	26960	440523
Ebla_EMBA	Boncuklu	CHG	Yoruba	0.0017	0.00278	0.626	79025	78750	1321220
Ebla_EMBA	Pınarbaşı	CHG	Yoruba	0.0117	0.004146	2.829	50281	49116	798661
İkiztepe_LC	Boncuklu	CHG	Yoruba	0.0089	0.002947	3.014	34774	34162	550864
İkiztepe_LC	Pınarbaşı	CHG	Yoruba	0.0196	0.004448	4.399	27466	26412	422291
TellKurdu_EC	Boncuklu	CHG	Yoruba	-0.0061	0.003172	-1.919	36104	36547	589323
TellKurdu_EC	Pınarbaşı	CHG	Yoruba	0.0016	0.00477	0.342	28142	28050	449311
TellKurdu_EMC	Boncuklu	CHG	Yoruba	-0.004	0.00544	-0.729	8656	8725	135941
TellKurdu_EMC	Pınarbaşı	CHG	Yoruba	-0.0006	0.007423	-0.086	7270	7279	113304
TitrişHöyük_EBA	Boncuklu	CHG	Yoruba	0.0112	0.007608	1.467	4415	4317	68424
TitrişHöyük_EBA	Pınarbaşı	CHG	Yoruba	0.0197	0.009382	2.1	3760	3615	56687
Çatalhöyük	Boncuklu	CHG	Yoruba	-0.0009	0.003325	-0.28	128126	128365	2472402
Çatalhöyük	Pınarbaşı	CHG	Yoruba	0.0128	0.004379	2.921	35954	35046	620243
Aşıklı	Boncuklu	CHG	Yoruba	-0.001	0.003946	-0.258	218206	218651	4239565
Aşıklı	Pınarbaşı	CHG	Yoruba	0.0085	0.004643	1.825	59967	58960	1027052
Barcın	Boncuklu	Levant_N	Yoruba	0.0159	0.001949	8.137	54918	53204	912413
Barcın	Pınarbaşı	Levant_N	Yoruba	0.0095	0.003392	2.788	39145	38412	631695
Boncuklu	Pınarbaşı	Levant_N	Yoruba	-0.0043	0.00365	-1.177	37866	38193	629908
Menteşe	Boncuklu	Levant_N	Yoruba	0.0155	0.003069	5.035	25663	24881	408348
Menteşe	Pınarbaşı	Levant_N	Yoruba	0.0117	0.00457	2.558	21232	20742	336552
Barcın_N_Chl	Boncuklu	Levant_N	Yoruba	0.0188	0.002777	6.774	42922	41337	687942
Barcın_N_Chl	Pınarbaşı	Levant_N	Yoruba	0.0127	0.004078	3.123	34685	33813	550877
Barcın_Chl	Boncuklu	Levant_N	Yoruba	0.0047	0.003593	1.304	25102	24868	390027
Barcın_Chl	Pınarbaşı	Levant_N	Yoruba	0.0011	0.00488	0.23	21679	21630	335426
Anatolia_Harmanören_BA	Boncuklu	Levant_N	Yoruba	0.0119	0.002802	4.243	35492	34658	549302
Anatolia_Harmanören_BA	Pınarbaşı	Levant_N	Yoruba	0.0057	0.004138	1.383	30061	29719	465120
Anatolia_Kalehöyük_OldHittite_BA	Boncuklu	Levant_N	Yoruba	-0.0076	0.003013	-2.52	47847	48579	797374
Anatolia_Kalehöyük_OldHittite_BA	Pınarbaşı	Levant_N	Yoruba	-0.0142	0.004343	-3.279	34431	35426	553663
Anatolia_Kalehöyük_Assyrian_BA	Boncuklu	Levant_N	Yoruba	-0.0104	0.003339	-3.112	33852	34562	565886
Anatolia_Kalehöyük_Assyrian_BA	Pınarbaşı	Levant_N	Yoruba	-0.0154	0.004438	-3.48	24196	24956	393826
Anatolia_Ovaören_EBA	Boncuklu	Levant_N	Yoruba	-0.0078	0.002785	-2.814	47331	48079	790483
Anatolia_Ovaören_EBA	Pınarbaşı	Levant_N	Yoruba	-0.0129	0.004141	-3.107	34187	35078	550395
Tepecik-Çiftlik	Boncuklu	Levant_N	Yoruba	0.003	0.002926	1.019	37951	37725	644479
Tepecik-Çiftlik	Pınarbaşı	Levant_N	Yoruba	-0.0003	0.004279	-0.076	26880	26897	440416
Pınarbaşı	Boncuklu	Levant_N	Yoruba	0.0043	0.00365	1.177	38193	37866	629908
Alalakh_MLBA	Boncuklu	Levant_N	Yoruba	0.0042	0.001999	2.115	51947	51510	832357
Alalakh_MLBA	Pınarbaşı	Levant_N	Yoruba	-0.0037	0.003447	-1.067	39609	39902	625805
Arslantepe_EBA	Boncuklu	Levant_N	Yoruba	-0.0006	0.002503	-0.257	48721	48784	778283
Arslantepe_EBA	Pınarbaşı	Levant_N	Yoruba	-0.0062	0.003822	-1.627	38506	38988	607241
Arslantepe_LC	Boncuklu	Levant_N	Yoruba	0.0039	0.002065	1.889	51885	51482	836593
Arslantepe_LC	Pınarbaşı	Levant_N	Yoruba	-0.0032	0.003552	-0.888	39389	39639	625278
ÇamlıbelTarlası_LC	Boncuklu	Levant_N	Yoruba	-0.002	0.002267	-0.881	50295	50496	816840
ÇamlıbelTarlası_LC	Pınarbaşı	Levant_N	Yoruba	-0.0073	0.003599	-2.018	38605	39170	617436
Büyükkaya_EC	Boncuklu	Levant_N	Yoruba	0.0017	0.003587	0.483	27379	27285	435914
Büyükkaya_EC	Pınarbaşı	Levant_N	Yoruba	-0.0036	0.005043	-0.705	23145	23310	364851
Ebla_EMBA	Boncuklu	Levant_N	Yoruba	-0.0004	0.002246	-0.16	47563	47597	752771
Ebla_EMBA	Pınarbaşı	Levant_N	Yoruba	-0.0053	0.003672	-1.449	37944	38351	594212
İkiztepe_LC	Boncuklu	Levant_N	Yoruba	-0.0072	0.002942	-2.456	27102	27497	426058
İkiztepe_LC	Pınarbaşı	Levant_N	Yoruba	-0.012	0.004277	-2.798	22997	23554	360645
TellKurdu_EC	Boncuklu	Levant_N	Yoruba	0.0222	0.002774	7.997	29542	28260	455562
TellKurdu_EC	Pınarbaşı	Levant_N	Yoruba	0.0152	0.004296	3.539	24909	24163	385595
TellKurdu_EMC	Boncuklu	Levant_N	Yoruba	0.0103	0.004964	2.067	7704	7547	118300
TellKurdu_EMC	Pınarbaşı	Levant_N	Yoruba	0.0029	0.006832	0.423	6722	6683	103653
TitrişHöyük_EBA	Boncuklu	Levant_N	Yoruba	0.0129	0.006938	1.863	3904	3805	59199
TitrişHöyük_EBA	Pınarbaşı	Levant_N	Yoruba	0.0015	0.008493	0.175	3427	3417	52105
Çatalhöyük	Boncuklu	Levant_N	Yoruba	0.007	0.002941	2.389	31847	31403	541464
Çatalhöyük	Pınarbaşı	Levant_N	Yoruba	0.0039	0.004421	0.874	22792	22617	371877
Aşıklı	Boncuklu	Levant_N	Yoruba	-0.0068	0.002924	-2.332	52074	52789	899856
Aşıklı	Pınarbaşı	Levant_N	Yoruba	-0.0108	0.004216	-2.563	37778	38603	623032
Zagros_N	Armenia_Kura-Araxes	Çayönü	Yoruba	-0.0321	0.003257	-9.849	30920	32970	521849
Zagros_N	Armenia_Kura-Araxes	cay008	Yoruba	-0.025	0.007556	-3.309	3610	3795	61029
Zagros_N	Steppe_Maykop	Çayönü	Yoruba	-0.0063	0.003092	-2.042	41761	42292	707977
Zagros_N	Steppe_Maykop	cay008	Yoruba	-0.0063	0.006085	-1.028	4808	4869	82692
Zagros_N	Levant_N	Çayönü	Yoruba	-0.0476	0.003153	-15.096	28245	31068	465096
Zagros_N	Levant_N	cay008	Yoruba	-0.0239	0.007295	-3.27	3381	3547	55157
Zagros_N	North_Caucasus	Çayönü	Yoruba	-0.024	0.002899	-8.278	27145	28480	445006
Zagros_N	North_Caucasus	cay008	Yoruba	-0.0097	0.006904	-1.404	3192	3255	52438
Zagros_N	Barcın	Çayönü	Yoruba	-0.0582	0.002758	-21.109	112963	126928	2152039
Zagros_N	Barcın	cay008	Yoruba	-0.0432	0.004435	-9.737	13020	14195	247077
Zagros_N	Boncuklu	Çayönü	Yoruba	-0.0478	0.003459	-13.817	107264	118032	2021667
Zagros_N	Pınarbaşı	Çayönü	Yoruba	-0.0485	0.004313	-11.236	30021	33078	502534
Armenia_Kura-Araxes	Boncuklu	Çayönü	Yoruba	-0.0205	0.003636	-5.629	30584	31862	515641
Zagros_N	Levant_BA_North	Çayönü	Yoruba	-0.0387	0.002552	-15.151	110618	119515	2081236
Zagros_N	Levant_BA_North	cay008	Yoruba	-0.0219	0.004481	-4.882	12818	13391	239695
Zagros_N	Minoan_Lasithi	Çayönü	Yoruba	-0.0489	0.003024	-16.182	48025	52967	861216
Zagros_N	Minoan_Lasithi	cay008	Yoruba	-0.0385	0.006584	-5.841	5616	6065	100343
Zagros_N	Levant_Chl	Çayönü	Yoruba	-0.0508	0.002731	-18.604	38382	42491	661450
Zagros_N	Levant_Chl	cay008	Yoruba	-0.0352	0.005908	-5.961	4497	4826	77243
Zagros_N	Menteşe	Çayönü	Yoruba	-0.0644	0.003863	-16.673	18534	21086	312708
Zagros_N	Menteşe	cay008	Yoruba	-0.0379	0.009519	-3.977	2207	2380	36695
Zagros_N	Natufian	Çayönü	Yoruba	-0.0199	0.004727	-4.208	14612	15205	225533
Zagros_N	Natufian	cay008	Yoruba	0.0148	0.011209	1.325	1790	1737	27279
Zagros_N	Barcın_N_Chl	Çayönü	Yoruba	-0.0583	0.003313	-17.607	33566	37725	582282
Zagros_N	Barcın_N_Chl	cay008	Yoruba	-0.0335	0.007184	-4.665	3985	4261	68071
Zagros_N	Barcın_Chl	Çayönü	Yoruba	-0.0547	0.004708	-11.611	14590	16278	236670
Zagros_N	Barcın_Chl	cay008	Yoruba	-0.0568	0.011661	-4.87	1728	1936	28420
Zagros_N	Levant_BA_South	Çayönü	Yoruba	-0.041	0.003025	-13.553	26917	29219	446297
Zagros_N	Levant_BA_South	cay008	Yoruba	-0.0173	0.007091	-2.437	3256	3371	52770
Zagros_N	Maykop	Çayönü	Yoruba	-0.0441	0.004558	-9.673	11456	12513	186147
Zagros_N	Maykop	cay008	Yoruba	-0.0374	0.011492	-3.253	1362	1468	22211
Zagros_N	Russia_Dolmen_LBA	Çayönü	Yoruba	-0.0231	0.008007	-2.89	2859	2995	46106
Zagros_N	Russia_Dolmen_LBA	cay008	Yoruba	-0.0349	0.02405	-1.45	333	358	5438
Zagros_N	Eneolithic_Caucasus	Çayönü	Yoruba	-0.0333	0.004281	-7.769	20276	21671	327558
Zagros_N	Eneolithic_Caucasus	cay008	Yoruba	-0.0332	0.009848	-3.366	2366	2528	38537
Zagros_N	Anatolia_Harmanören_BA	Çayönü	Yoruba	-0.0525	0.003608	-14.541	21149	23490	349114
Zagros_N	Anatolia_Harmanören_BA	cay008	Yoruba	-0.0245	0.007586	-3.223	2553	2681	41557
Zagros_N	Iron_Gates_HG	Çayönü	Yoruba	-0.0155	0.002996	-5.168	118210	121929	2145487
Zagros_N	Iron_Gates_HG	cay008	Yoruba	-0.0015	0.004835	-0.308	13570	13611	246440
Zagros_N	Maykop_Novosvobodnaya	Çayönü	Yoruba	-0.0377	0.003231	-11.68	22732	24515	372483
Zagros_N	Maykop_Novosvobodnaya	cay008	Yoruba	-0.0234	0.007533	-3.108	2704	2833	43821
Zagros_N	Minoan_Odigitria	Çayönü	Yoruba	-0.0539	0.005367	-10.048	6599	7351	104861
Zagros_N	Minoan_Odigitria	cay008	Yoruba	-0.0399	0.015244	-2.618	784	849	12508
Zagros_N	Late_North_Caucasus	Çayönü	Yoruba	-0.0248	0.004354	-5.687	23628	24828	383038
Zagros_N	Late_North_Caucasus	cay008	Yoruba	-0.0031	0.009205	-0.332	2815	2832	45189
Zagros_N	North_Caucasus_MBA	Çayönü	Yoruba	-0.0391	0.003347	-11.694	25855	27961	433145
Zagros_N	North_Caucasus_MBA	cay008	Yoruba	-0.034	0.00764	-4.445	3043	3257	50925
Zagros_N	CHG	Çayönü	Yoruba	-0.0184	0.003349	-5.497	113541	117800	2148032
Zagros_N	CHG	cay008	Yoruba	-0.0226	0.005136	-4.397	12883	13478	246799
Zagros_N	Anatolia_Kalehöyük_OldHittite_BA	Çayönü	Yoruba	-0.0485	0.00314	-15.462	98987	109088	1908722
Zagros_N	Anatolia_Kalehöyük_OldHittite_BA	cay008	Yoruba	-0.0381	0.005161	-7.391	11433	12340	220458
Zagros_N	Anatolia_Kalehöyük_Assyrian_BA	Çayönü	Yoruba	-0.0501	0.003122	-16.044	69734	77090	1355326
Zagros_N	Anatolia_Kalehöyük_Assyrian_BA	cay008	Yoruba	-0.0378	0.005726	-6.605	8123	8762	157809
Zagros_N	Anatolia_Ovaören_EBA	Çayönü	Yoruba	-0.0533	0.002879	-18.507	95671	106439	1867939
Zagros_N	Anatolia_Ovaören_EBA	cay008	Yoruba	-0.0385	0.004869	-7.912	11134	12027	216206
Zagros_N	Russia_Lola	Çayönü	Yoruba	-0.007	0.00402	-1.747	24816	25167	395287
Zagros_N	Russia_Lola	cay008	Yoruba	-0.0039	0.009652	-0.399	2905	2927	46599
Zagros_N	Late_Maykop	Çayönü	Yoruba	-0.0355	0.003289	-10.804	29707	31896	503292
Zagros_N	Late_Maykop	cay008	Yoruba	-0.0284	0.007445	-3.81	3473	3676	58924
Zagros_N	Russia_Eneolithic_steppe	Çayönü	Yoruba	-0.0135	0.003109	-4.355	37348	38373	626522
Zagros_N	Russia_Eneolithic_steppe	cay008	Yoruba	-0.004	0.006435	-0.626	4346	4382	72917
Zagros_N	Yamnaya_Caucasus	Çayönü	Yoruba	-0.0217	0.003146	-6.896	24878	25982	405357
Zagros_N	Yamnaya_Caucasus	cay008	Yoruba	-0.0109	0.007959	-1.372	2918	2983	47878
Zagros_N	Tepecik-Çiftlik	Çayönü	Yoruba	-0.0536	0.003043	-17.621	77885	86711	1499753
Zagros_N	Tepecik-Çiftlik	cay008	Yoruba	-0.0364	0.005698	-6.384	8979	9657	172430
Zagros_N	Russia_Kura-Araxes	Çayönü	Yoruba	-0.032	0.004613	-6.932	16206	17277	263824
Zagros_N	Russia_Kura-Araxes	cay008	Yoruba	-0.0173	0.010579	-1.64	1908	1975	31234
Armenia_Kura-Araxes	Pınarbaşı	Çayönü	Yoruba	-0.0177	0.004748	-3.72	21304	22070	342713
Steppe_Maykop	Boncuklu	Çayönü	Yoruba	-0.047	0.003402	-13.818	39405	43292	694763
Steppe_Maykop	Pınarbaşı	Çayönü	Yoruba	-0.0453	0.004742	-9.559	23697	25947	391125
Zagros_N	Alalakh_MLBA	Çayönü	Yoruba	-0.045	0.002286	-19.673	53096	58097	956894
Zagros_N	Alalakh_MLBA	cay008	Yoruba	-0.025	0.005044	-4.963	6171	6488	110457
Zagros_N	Caucasus_lowlands_LN	Çayönü	Yoruba	-0.0448	0.003256	-13.771	31332	34274	536451
Zagros_N	Caucasus_lowlands_LN	cay008	Yoruba	-0.0349	0.007404	-4.71	3674	3940	62811
Zagros_N	Arslantepe_EBA	Çayönü	Yoruba	-0.0468	0.002865	-16.327	40864	44874	713825
Zagros_N	Arslantepe_EBA	cay008	Yoruba	-0.0344	0.006093	-5.641	4780	5121	82958
Zagros_N	Arslantepe_LC	Çayönü	Yoruba	-0.0467	0.002381	-19.624	57506	63143	1050650
Zagros_N	Arslantepe_LC	cay008	Yoruba	-0.0347	0.004975	-6.98	6683	7164	121944
Zagros_N	ÇamlıbelTarlası_LC	Çayönü	Yoruba	-0.0493	0.002439	-20.195	52888	58369	952902
Zagros_N	ÇamlıbelTarlası_LC	cay008	Yoruba	-0.0362	0.005261	-6.887	6107	6566	109990
Zagros_N	Büyükkaya_EC	Çayönü	Yoruba	-0.0596	0.004425	-13.477	17911	20183	301706
Zagros_N	Büyükkaya_EC	cay008	Yoruba	-0.0335	0.010531	-3.18	2141	2289	35629
Zagros_N	Ebla_EMBA	Çayönü	Yoruba	-0.0469	0.002605	-17.99	37589	41285	651911
Zagros_N	Ebla_EMBA	cay008	Yoruba	-0.0401	0.005796	-6.919	4320	4681	75677
Zagros_N	İkiztepe_LC	Çayönü	Yoruba	-0.0465	0.003577	-12.994	16833	18474	274607
Zagros_N	İkiztepe_LC	cay008	Yoruba	-0.0304	0.009557	-3.178	1994	2119	32343
Zagros_N	TellKurdu_EC	Çayönü	Yoruba	-0.0671	0.003744	-17.928	18060	20659	299876
Zagros_N	TellKurdu_EC	cay008	Yoruba	-0.0445	0.008957	-4.972	2168	2370	35508
Zagros_N	TellKurdu_EMC	Çayönü	Yoruba	-0.0558	0.007131	-7.822	4603	5147	73419
Zagros_N	TellKurdu_EMC	cay008	Yoruba	-0.0478	0.019089	-2.505	537	591	8786
Zagros_N	TitrişHöyük_EBA	Çayönü	Yoruba	-0.0557	0.009017	-6.172	2166	2421	34807
Zagros_N	TitrişHöyük_EBA	cay008	Yoruba	-0.0635	0.0277	-2.294	264	299	4226
Zagros_N	Çatalhöyük	Çayönü	Yoruba	-0.0607	0.002881	-21.055	67072	75734	1302384
Zagros_N	Çatalhöyük	cay008	Yoruba	-0.043	0.006027	-7.134	7810	8512	150996
Zagros_N	Aşıklı	Çayönü	Yoruba	-0.0463	0.003411	-13.574	113481	124501	2129529
Zagros_N	Aşıklı	cay008	Yoruba	-0.0375	0.005405	-6.93	12993	14004	244663
Zagros_N	Çayönü	Armenia_Kura-Araxes	Yoruba	-0.019	0.003357	-5.65	31743	32970	521849
Zagros_N	Çayönü	Steppe_Maykop	Yoruba	-0.0055	0.003075	-1.775	41833	42292	707977
Zagros_N	Çayönü	Levant_N	Yoruba	-0.0704	0.003061	-23.009	26980	31068	465096
Zagros_N	Çayönü	North_Caucasus	Yoruba	-0.0151	0.003003	-5.019	27634	28480	445006
Zagros_N	Çayönü	Barcın	Yoruba	-0.0716	0.002609	-27.438	109971	126928	2152039
Zagros_N	Çayönü	Boncuklu	Yoruba	-0.06	0.003228	-18.594	104667	118032	2021667
Zagros_N	Çayönü	Levant_BA_North	Yoruba	-0.0467	0.002561	-18.235	108849	119515	2081236
Zagros_N	Çayönü	Minoan_Lasithi	Yoruba	-0.0549	0.002995	-18.34	47452	52967	861216
Zagros_N	Çayönü	Levant_Chl	Yoruba	-0.0596	0.002706	-22.028	37710	42491	661450
Zagros_N	Çayönü	Menteşe	Yoruba	-0.0734	0.003879	-18.932	18201	21086	312708
Zagros_N	Çayönü	Natufian	Yoruba	-0.0614	0.004312	-14.23	13447	15205	225533
Zagros_N	Çayönü	Barcın_N_Chl	Yoruba	-0.0666	0.003276	-20.338	33011	37725	582282
Zagros_N	Çayönü	Barcın_Chl	Yoruba	-0.0473	0.004346	-10.875	14808	16278	236670
Zagros_N	Çayönü	Levant_BA_South	Yoruba	-0.0442	0.003132	-14.102	26747	29219	446297
Zagros_N	Çayönü	Maykop	Yoruba	-0.0262	0.004821	-5.429	11875	12513	186147
Zagros_N	Çayönü	Russia_Dolmen_LBA	Yoruba	-0.0221	0.008524	-2.589	2865	2995	46106
Zagros_N	Çayönü	Eneolithic_Caucasus	Yoruba	-0.0175	0.004119	-4.259	20923	21671	327558
Zagros_N	Çayönü	Anatolia_Harmanören_BA	Yoruba	-0.0461	0.003496	-13.179	21421	23490	349114
Zagros_N	Çayönü	Iron_Gates_HG	Yoruba	-0.0386	0.002776	-13.888	112876	121929	2145487
Zagros_N	Çayönü	Maykop_Novosvobodnaya	Yoruba	-0.0188	0.00326	-5.779	23608	24515	372483
Zagros_N	Çayönü	Minoan_Odigitria	Yoruba	-0.0579	0.005466	-10.597	6546	7351	104861
Zagros_N	Çayönü	Late_North_Caucasus	Yoruba	-0.0181	0.004035	-4.481	23946	24828	383038
Zagros_N	Çayönü	North_Caucasus_MBA	Yoruba	-0.0215	0.003487	-6.178	26782	27961	433145
Zagros_N	Çayönü	CHG	Yoruba	0.0044	0.003271	1.358	118852	117800	2148032
Zagros_N	Çayönü	Anatolia_Kalehöyük_OldHittite_BA	Yoruba	-0.0513	0.003253	-15.77	98442	109088	1908722
Zagros_N	Çayönü	Anatolia_Kalehöyük_Assyrian_BA	Yoruba	-0.0492	0.003278	-15.019	69856	77090	1355326
Zagros_N	Çayönü	Anatolia_Ovaören_EBA	Yoruba	-0.0511	0.002891	-17.668	96096	106439	1867939
Zagros_N	Çayönü	Russia_Lola	Yoruba	-0.0043	0.00388	-1.119	24949	25167	395287
Zagros_N	Çayönü	Late_Maykop	Yoruba	-0.022	0.003443	-6.384	30524	31896	503292
Zagros_N	Çayönü	Russia_Eneolithic_steppe	Yoruba	-0.0038	0.003147	-1.221	38079	38373	626522
Zagros_N	Çayönü	Yamnaya_Caucasus	Yoruba	-0.0105	0.003373	-3.119	25441	25982	405357
Zagros_N	Çayönü	Tepecik-Çiftlik	Yoruba	-0.0635	0.002985	-21.275	76355	86711	1499753
Zagros_N	Çayönü	Russia_Kura-Araxes	Yoruba	-0.0194	0.004463	-4.354	16618	17277	263824
Zagros_N	Çayönü	Pınarbaşı	Yoruba	-0.0647	0.003938	-16.426	29059	33078	502534
Zagros_N	Çayönü	Alalakh_MLBA	Yoruba	-0.043	0.002532	-16.968	53310	58097	956894
Zagros_N	Çayönü	Caucasus_lowlands_LN	Yoruba	-0.0366	0.00345	-10.604	31855	34274	536451
Zagros_N	Çayönü	Arslantepe_EBA	Yoruba	-0.0435	0.003022	-14.382	41135	44874	713825
Zagros_N	Çayönü	Arslantepe_LC	Yoruba	-0.0439	0.002503	-17.54	57833	63143	1050650
Zagros_N	Çayönü	ÇamlıbelTarlası_LC	Yoruba	-0.0499	0.00267	-18.705	52815	58369	952902
Zagros_N	Çayönü	Büyükkaya_EC	Yoruba	-0.0565	0.004412	-12.802	18025	20183	301706
Zagros_N	Çayönü	Ebla_EMBA	Yoruba	-0.0428	0.002767	-15.478	37894	41285	651911
Zagros_N	Çayönü	İkiztepe_LC	Yoruba	-0.0407	0.003648	-11.163	17028	18474	274607
Zagros_N	Çayönü	TellKurdu_EC	Yoruba	-0.0679	0.00364	-18.666	18031	20659	299876
Zagros_N	Çayönü	TellKurdu_EMC	Yoruba	-0.0555	0.006669	-8.316	4606	5147	73419
Zagros_N	Çayönü	TitrişHöyük_EBA	Yoruba	-0.0453	0.009047	-5.008	2211	2421	34807
Zagros_N	Çayönü	Çatalhöyük	Yoruba	-0.0737	0.002801	-26.31	65338	75734	1302384
Zagros_N	Çayönü	Aşıklı	Yoruba	-0.0631	0.003188	-19.792	109724	124501	2129529
Zagros_N	Çayönü	cay008	Yoruba	-0.0649	0.005915	-10.97	6630	7550	131875
Zagros_N	cay008	Armenia_Kura-Araxes	Yoruba	-0.0144	0.008329	-1.734	3687	3795	61029
Zagros_N	cay008	Steppe_Maykop	Yoruba	0	0.006311	-0.006	4868	4869	82692
Zagros_N	cay008	Levant_N	Yoruba	-0.0447	0.007395	-6.047	3243	3547	55157
Zagros_N	cay008	North_Caucasus	Yoruba	0.0036	0.006477	0.553	3278	3255	52438
Zagros_N	cay008	Barcın	Yoruba	-0.0599	0.004649	-12.881	12591	14195	247077
Zagros_N	cay008	Boncuklu	Yoruba	-0.0424	0.00554	-7.646	12085	13154	232564
Zagros_N	cay008	Levant_BA_North	Yoruba	-0.0333	0.00448	-7.437	12528	13391	239695
Zagros_N	cay008	Minoan_Lasithi	Yoruba	-0.0484	0.006538	-7.405	5505	6065	100343
Zagros_N	cay008	Levant_Chl	Yoruba	-0.0387	0.006049	-6.39	4466	4826	77243
Zagros_N	cay008	Menteşe	Yoruba	-0.0466	0.009691	-4.813	2168	2380	36695
Zagros_N	cay008	Natufian	Yoruba	-0.0295	0.010803	-2.732	1638	1737	27279
Zagros_N	cay008	Barcın_N_Chl	Yoruba	-0.0455	0.007416	-6.134	3891	4261	68071
Zagros_N	cay008	Barcın_Chl	Yoruba	-0.0494	0.011592	-4.261	1754	1936	28420
Zagros_N	cay008	Levant_BA_South	Yoruba	-0.0352	0.007284	-4.838	3141	3371	52770
Zagros_N	cay008	Maykop	Yoruba	-0.0231	0.012078	-1.915	1401	1468	22211
Zagros_N	cay008	Russia_Dolmen_LBA	Yoruba	-0.0268	0.024583	-1.089	339	358	5438
Zagros_N	cay008	Eneolithic_Caucasus	Yoruba	-0.0057	0.009729	-0.583	2499	2528	38537
Zagros_N	cay008	Anatolia_Harmanören_BA	Yoruba	-0.0185	0.008453	-2.186	2583	2681	41557
Zagros_N	cay008	Iron_Gates_HG	Yoruba	-0.0239	0.004729	-5.058	12975	13611	246440
Zagros_N	cay008	Maykop_Novosvobodnaya	Yoruba	-0.0082	0.007752	-1.063	2787	2833	43821
Zagros_N	cay008	Minoan_Odigitria	Yoruba	-0.0447	0.015353	-2.911	776	849	12508
Zagros_N	cay008	Late_North_Caucasus	Yoruba	0.0036	0.009223	0.393	2853	2832	45189
Zagros_N	cay008	North_Caucasus_MBA	Yoruba	-0.0179	0.00804	-2.231	3142	3257	50925
Zagros_N	cay008	CHG	Yoruba	-0.0047	0.005497	-0.862	13351	13478	246799
Zagros_N	cay008	Anatolia_Kalehöyük_OldHittite_BA	Yoruba	-0.0412	0.005282	-7.803	11363	12340	220458
Zagros_N	cay008	Anatolia_Kalehöyük_Assyrian_BA	Yoruba	-0.0355	0.005917	-6.004	8160	8762	157809
Zagros_N	cay008	Anatolia_Ovaören_EBA	Yoruba	-0.0416	0.004972	-8.375	11065	12027	216206
Zagros_N	cay008	Russia_Lola	Yoruba	-0.0033	0.009666	-0.336	2908	2927	46599
Zagros_N	cay008	Late_Maykop	Yoruba	-0.0072	0.007504	-0.956	3624	3676	58924
Zagros_N	cay008	Russia_Eneolithic_steppe	Yoruba	0.0087	0.006448	1.352	4459	4382	72917
Zagros_N	cay008	Yamnaya_Caucasus	Yoruba	0.0023	0.007835	0.297	2996	2983	47878
Zagros_N	cay008	Tepecik-Çiftlik	Yoruba	-0.0488	0.005518	-8.85	8758	9657	172430
Zagros_N	cay008	Russia_Kura-Araxes	Yoruba	-0.0064	0.010922	-0.585	1950	1975	31234
Zagros_N	cay008	Pınarbaşı	Yoruba	-0.0535	0.00844	-6.333	3396	3779	58686
Zagros_N	cay008	Alalakh_MLBA	Yoruba	-0.0236	0.005324	-4.436	6188	6488	110457
Zagros_N	cay008	Caucasus_lowlands_LN	Yoruba	-0.0294	0.007469	-3.934	3715	3940	62811
Zagros_N	cay008	Arslantepe_EBA	Yoruba	-0.0322	0.00599	-5.368	4802	5121	82958
Zagros_N	cay008	Arslantepe_LC	Yoruba	-0.0292	0.005281	-5.536	6757	7164	121944
Zagros_N	cay008	ÇamlıbelTarlası_LC	Yoruba	-0.0352	0.00565	-6.222	6120	6566	109990
Zagros_N	cay008	Büyükkaya_EC	Yoruba	-0.025	0.010314	-2.429	2177	2289	35629
Zagros_N	cay008	Ebla_EMBA	Yoruba	-0.0244	0.006259	-3.901	4458	4681	75677
Zagros_N	cay008	İkiztepe_LC	Yoruba	-0.0341	0.009849	-3.46	1980	2119	32343
Zagros_N	cay008	TellKurdu_EC	Yoruba	-0.0481	0.009555	-5.037	2152	2370	35508
Zagros_N	cay008	TellKurdu_EMC	Yoruba	-0.03	0.017974	-1.671	556	591	8786
Zagros_N	cay008	TitrişHöyük_EBA	Yoruba	-0.0576	0.027711	-2.077	267	299	4226
Zagros_N	cay008	Çatalhöyük	Yoruba	-0.0548	0.006105	-8.98	7627	8512	150996
Zagros_N	cay008	Aşıklı	Yoruba	-0.0555	0.005212	-10.658	12530	14004	244663
Zagros_N	cay008	Çayönü	Yoruba	-0.0692	0.006365	-10.865	6573	7550	131875
Armenia_Kura-Araxes	Zagros_N	Çayönü	Yoruba	0.0321	0.003257	9.849	32970	30920	521849
Armenia_Kura-Araxes	Zagros_N	cay008	Yoruba	0.025	0.007556	3.309	3795	3610	61029
Armenia_Kura-Araxes	Steppe_Maykop	Çayönü	Yoruba	0.0305	0.003468	8.806	26701	25118	417170
Armenia_Kura-Araxes	Steppe_Maykop	cay008	Yoruba	0.0238	0.008809	2.7	3104	2959	49195
Armenia_Kura-Araxes	Levant_N	Çayönü	Yoruba	-0.016	0.003948	-4.056	21424	22121	340257
Armenia_Kura-Araxes	Levant_N	cay008	Yoruba	-0.0083	0.0099	-0.843	2566	2609	40566
Armenia_Kura-Araxes	North_Caucasus	Çayönü	Yoruba	0.0107	0.003731	2.872	22147	21677	348648
Armenia_Kura-Araxes	North_Caucasus	cay008	Yoruba	0.0193	0.009659	1.996	2608	2510	41383
Armenia_Kura-Araxes	Barcın	Çayönü	Yoruba	-0.0285	0.003168	-8.983	30490	32276	521597
Armenia_Kura-Araxes	Barcın	cay008	Yoruba	-0.0178	0.007547	-2.36	3576	3705	61001
Levant_N	Boncuklu	Çayönü	Yoruba	-0.0041	0.003327	-1.243	27799	28030	460389
Levant_N	Pınarbaşı	Çayönü	Yoruba	-0.0024	0.004766	-0.505	20033	20129	321957
North_Caucasus	Boncuklu	Çayönü	Yoruba	-0.0292	0.003323	-8.781	26622	28222	441841
Armenia_Kura-Araxes	Levant_BA_North	Çayönü	Yoruba	-0.0055	0.003493	-1.584	31056	31401	509091
Armenia_Kura-Araxes	Levant_BA_North	cay008	Yoruba	-0.003	0.008198	-0.364	3599	3621	59642
Armenia_Kura-Araxes	Minoan_Lasithi	Çayönü	Yoruba	-0.0179	0.00391	-4.568	25372	26295	421887
Armenia_Kura-Araxes	Minoan_Lasithi	cay008	Yoruba	-0.007	0.008897	-0.783	2995	3037	49581
Armenia_Kura-Araxes	Levant_Chl	Çayönü	Yoruba	-0.0183	0.003463	-5.291	24811	25737	403996
Armenia_Kura-Araxes	Levant_Chl	cay008	Yoruba	-0.0099	0.008755	-1.128	2924	2983	47615
Armenia_Kura-Araxes	Menteşe	Çayönü	Yoruba	-0.0314	0.005085	-6.168	13468	14340	220210
Armenia_Kura-Araxes	Menteşe	cay008	Yoruba	-0.0132	0.013086	-1.005	1630	1674	26133
Armenia_Kura-Araxes	Natufian	Çayönü	Yoruba	0.0133	0.005687	2.338	12089	11772	181143
Armenia_Kura-Araxes	Natufian	cay008	Yoruba	0.0387	0.013758	2.815	1469	1360	21991
Armenia_Kura-Araxes	Barcın_N_Chl	Çayönü	Yoruba	-0.0256	0.004163	-6.139	22614	23800	370846
Armenia_Kura-Araxes	Barcın_N_Chl	cay008	Yoruba	-0.0113	0.009919	-1.139	2686	2747	43841
Armenia_Kura-Araxes	Barcın_Chl	Çayönü	Yoruba	-0.0163	0.005463	-2.985	12984	13415	204554
Armenia_Kura-Araxes	Barcın_Chl	cay008	Yoruba	-0.0348	0.014237	-2.447	1531	1642	24627
Armenia_Kura-Araxes	Levant_BA_South	Çayönü	Yoruba	-0.0034	0.003859	-0.884	21165	21310	333295
Armenia_Kura-Araxes	Levant_BA_South	cay008	Yoruba	0.0037	0.009461	0.396	2519	2500	39656
Armenia_Kura-Araxes	Maykop	Çayönü	Yoruba	-0.0116	0.005669	-2.048	10284	10526	162402
Armenia_Kura-Araxes	Maykop	cay008	Yoruba	-0.0278	0.015425	-1.804	1204	1272	19441
Armenia_Kura-Araxes	Russia_Dolmen_LBA	Çayönü	Yoruba	0.0264	0.010076	2.622	2402	2278	36968
Armenia_Kura-Araxes	Russia_Dolmen_LBA	cay008	Yoruba	-0.0146	0.032075	-0.456	270	278	4477
Armenia_Kura-Araxes	Eneolithic_Caucasus	Çayönü	Yoruba	0.0038	0.004932	0.769	17429	17297	271720
Armenia_Kura-Araxes	Eneolithic_Caucasus	cay008	Yoruba	-0.0149	0.012843	-1.161	2018	2079	32207
Armenia_Kura-Araxes	Anatolia_Harmanören_BA	Çayönü	Yoruba	-0.0192	0.004126	-4.662	18044	18752	288642
Armenia_Kura-Araxes	Anatolia_Harmanören_BA	cay008	Yoruba	-0.0109	0.010264	-1.064	2162	2210	34698
Armenia_Kura-Araxes	Iron_Gates_HG	Çayönü	Yoruba	0.0149	0.003453	4.328	32422	31467	521491
Armenia_Kura-Araxes	Iron_Gates_HG	cay008	Yoruba	0.0221	0.007532	2.939	3781	3617	60979
Armenia_Kura-Araxes	Maykop_Novosvobodnaya	Çayönü	Yoruba	-0.0029	0.004069	-0.703	19389	19500	306480
Armenia_Kura-Araxes	Maykop_Novosvobodnaya	cay008	Yoruba	0.0027	0.010541	0.259	2292	2280	36410
Armenia_Kura-Araxes	Minoan_Odigitria	Çayönü	Yoruba	-0.0234	0.006458	-3.617	5948	6232	93881
Armenia_Kura-Araxes	Minoan_Odigitria	cay008	Yoruba	-0.0468	0.019135	-2.447	687	754	11218
Armenia_Kura-Araxes	Late_North_Caucasus	Çayönü	Yoruba	0.0109	0.005025	2.169	19639	19216	305089
Armenia_Kura-Araxes	Late_North_Caucasus	cay008	Yoruba	0.0234	0.012102	1.93	2315	2209	36219
Armenia_Kura-Araxes	North_Caucasus_MBA	Çayönü	Yoruba	-0.0024	0.00422	-0.574	20954	21055	335641
Armenia_Kura-Araxes	North_Caucasus_MBA	cay008	Yoruba	-0.0126	0.010434	-1.206	2452	2514	39740
Armenia_Kura-Araxes	CHG	Çayönü	Yoruba	0.0118	0.003876	3.05	31663	30923	520219
Armenia_Kura-Araxes	CHG	cay008	Yoruba	0.0017	0.009351	0.186	3650	3637	60879
Armenia_Kura-Araxes	Anatolia_Kalehöyük_OldHittite_BA	Çayönü	Yoruba	-0.0186	0.004077	-4.551	27165	28192	459588
Armenia_Kura-Araxes	Anatolia_Kalehöyük_OldHittite_BA	cay008	Yoruba	-0.0158	0.00982	-1.606	3164	3266	54057
Armenia_Kura-Araxes	Anatolia_Kalehöyük_Assyrian_BA	Çayönü	Yoruba	-0.0158	0.004418	-3.565	19367	19987	328768
Armenia_Kura-Araxes	Anatolia_Kalehöyük_Assyrian_BA	cay008	Yoruba	-0.007	0.011745	-0.592	2262	2294	38784
Armenia_Kura-Araxes	Anatolia_Ovaören_EBA	Çayönü	Yoruba	-0.0195	0.003855	-5.068	26572	27631	454986
Armenia_Kura-Araxes	Anatolia_Ovaören_EBA	cay008	Yoruba	-0.021	0.009518	-2.205	3123	3257	53753
Armenia_Kura-Araxes	Russia_Lola	Çayönü	Yoruba	0.0263	0.004751	5.531	20603	19548	315511
Armenia_Kura-Araxes	Russia_Lola	cay008	Yoruba	0.0147	0.012455	1.182	2377	2308	37345
Armenia_Kura-Araxes	Late_Maykop	Çayönü	Yoruba	-0.0007	0.004117	-0.182	22599	22633	364050
Armenia_Kura-Araxes	Late_Maykop	cay008	Yoruba	-0.0007	0.009622	-0.073	2696	2700	43104
Armenia_Kura-Araxes	Russia_Eneolithic_steppe	Çayönü	Yoruba	0.0223	0.003709	6.005	26235	25092	415766
Armenia_Kura-Araxes	Russia_Eneolithic_steppe	cay008	Yoruba	0.0245	0.009076	2.695	3074	2927	48969
Armenia_Kura-Araxes	Yamnaya_Caucasus	Çayönü	Yoruba	0.014	0.00394	3.545	20866	20291	325618
Armenia_Kura-Araxes	Yamnaya_Caucasus	cay008	Yoruba	0.0112	0.009982	1.122	2445	2391	38762
Armenia_Kura-Araxes	Tepecik-Çiftlik	Çayönü	Yoruba	-0.0225	0.004179	-5.395	21616	22613	373657
Armenia_Kura-Araxes	Tepecik-Çiftlik	cay008	Yoruba	-0.0212	0.010698	-1.978	2474	2580	43759
Armenia_Kura-Araxes	Russia_Kura-Araxes	Çayönü	Yoruba	0.0028	0.005478	0.504	13767	13692	216303
Armenia_Kura-Araxes	Russia_Kura-Araxes	cay008	Yoruba	-0.0006	0.013996	-0.04	1648	1650	25829
North_Caucasus	Pınarbaşı	Çayönü	Yoruba	-0.0285	0.004811	-5.926	20035	21211	323784
Barcın	Boncuklu	Çayönü	Yoruba	0.0116	0.002958	3.932	105748	103317	2018157
Barcın	Pınarbaşı	Çayönü	Yoruba	0.012	0.003957	3.021	29347	28654	502329
Armenia_Kura-Araxes	Alalakh_MLBA	Çayönü	Yoruba	-0.0114	0.003023	-3.788	27976	28624	462915
Armenia_Kura-Araxes	Alalakh_MLBA	cay008	Yoruba	-0.0059	0.007744	-0.763	3266	3304	54137
Armenia_Kura-Araxes	Caucasus_lowlands_LN	Çayönü	Yoruba	-0.0109	0.003908	-2.782	23385	23899	376758
Armenia_Kura-Araxes	Caucasus_lowlands_LN	cay008	Yoruba	-0.007	0.010001	-0.696	2743	2782	44564
Armenia_Kura-Araxes	Arslantepe_EBA	Çayönü	Yoruba	-0.0145	0.00361	-4.026	26224	26997	432308
Armenia_Kura-Araxes	Arslantepe_EBA	cay008	Yoruba	-0.0078	0.009193	-0.853	3079	3127	50742
Armenia_Kura-Araxes	Arslantepe_LC	Çayönü	Yoruba	-0.0143	0.003118	-4.575	28157	28972	468400
Armenia_Kura-Araxes	Arslantepe_LC	cay008	Yoruba	-0.0118	0.00789	-1.495	3281	3360	54828
Armenia_Kura-Araxes	ÇamlıbelTarlası_LC	Çayönü	Yoruba	-0.0184	0.003279	-5.607	27441	28469	457413
Armenia_Kura-Araxes	ÇamlıbelTarlası_LC	cay008	Yoruba	-0.0204	0.008162	-2.503	3198	3332	53496
Armenia_Kura-Araxes	Büyükkaya_EC	Çayönü	Yoruba	-0.0282	0.005404	-5.213	14318	15148	232395
Armenia_Kura-Araxes	Büyükkaya_EC	cay008	Yoruba	-0.0038	0.013597	-0.276	1728	1741	27751
Armenia_Kura-Araxes	Ebla_EMBA	Çayönü	Yoruba	-0.0147	0.003312	-4.452	24975	25723	407529
Armenia_Kura-Araxes	Ebla_EMBA	cay008	Yoruba	-0.0149	0.008222	-1.817	2912	3000	47973
Armenia_Kura-Araxes	İkiztepe_LC	Çayönü	Yoruba	-0.0146	0.004546	-3.22	14384	14811	228688
Armenia_Kura-Araxes	İkiztepe_LC	cay008	Yoruba	-0.0214	0.012296	-1.74	1669	1742	27170
Armenia_Kura-Araxes	TellKurdu_EC	Çayönü	Yoruba	-0.0344	0.004494	-7.664	15114	16192	244312
Armenia_Kura-Araxes	TellKurdu_EC	cay008	Yoruba	-0.0191	0.01138	-1.678	1809	1880	29128
Armenia_Kura-Araxes	TellKurdu_EMC	Çayönü	Yoruba	-0.0109	0.008682	-1.26	4184	4276	65340
Armenia_Kura-Araxes	TellKurdu_EMC	cay008	Yoruba	-0.0298	0.023913	-1.248	476	506	7818
Armenia_Kura-Araxes	TitrişHöyük_EBA	Çayönü	Yoruba	-0.0136	0.011581	-1.177	2005	2060	30945
Armenia_Kura-Araxes	TitrişHöyük_EBA	cay008	Yoruba	-0.0508	0.034726	-1.463	236	262	3757
Armenia_Kura-Araxes	Çatalhöyük	Çayönü	Yoruba	-0.0303	0.004225	-7.18	18373	19522	319488
Armenia_Kura-Araxes	Çatalhöyük	cay008	Yoruba	-0.0104	0.011714	-0.884	2198	2244	37661
Armenia_Kura-Araxes	Aşıklı	Çayönü	Yoruba	-0.0165	0.00418	-3.941	31038	32077	515809
Armenia_Kura-Araxes	Aşıklı	cay008	Yoruba	-0.0119	0.008984	-1.328	3591	3678	60366
Armenia_Kura-Araxes	Çayönü	Zagros_N	Yoruba	0.0131	0.003163	4.149	31743	30920	521849
Armenia_Kura-Araxes	Çayönü	Steppe_Maykop	Yoruba	0.0277	0.003626	7.647	26551	25118	417170
Armenia_Kura-Araxes	Çayönü	Levant_N	Yoruba	-0.0225	0.004019	-5.61	21146	22121	340257
Armenia_Kura-Araxes	Çayönü	North_Caucasus	Yoruba	0.0181	0.00381	4.762	22478	21677	348648
Armenia_Kura-Araxes	Çayönü	Barcın	Yoruba	-0.0204	0.003277	-6.215	30988	32276	521597
Armenia_Kura-Araxes	Çayönü	Boncuklu	Yoruba	-0.0177	0.003757	-4.704	30755	31862	515641
Armenia_Kura-Araxes	Çayönü	Levant_BA_North	Yoruba	-0.0227	0.003264	-6.943	30009	31401	509091
Armenia_Kura-Araxes	Çayönü	Minoan_Lasithi	Yoruba	-0.0074	0.003841	-1.935	25907	26295	421887
Armenia_Kura-Araxes	Çayönü	Levant_Chl	Yoruba	-0.0149	0.003408	-4.362	24983	25737	403996
Armenia_Kura-Araxes	Çayönü	Menteşe	Yoruba	-0.0181	0.005284	-3.418	13831	14340	220210
Armenia_Kura-Araxes	Çayönü	Natufian	Yoruba	-0.016	0.005596	-2.858	11401	11772	181143
Armenia_Kura-Araxes	Çayönü	Barcın_N_Chl	Yoruba	-0.0189	0.004299	-4.385	22919	23800	370846
Armenia_Kura-Araxes	Çayönü	Barcın_Chl	Yoruba	-0.0049	0.005564	-0.888	13283	13415	204554
Armenia_Kura-Araxes	Çayönü	Levant_BA_South	Yoruba	-0.005	0.003867	-1.284	21099	21310	333295
Armenia_Kura-Araxes	Çayönü	Maykop	Yoruba	0.0032	0.00579	0.56	10594	10526	162402
Armenia_Kura-Araxes	Çayönü	Russia_Dolmen_LBA	Yoruba	0.0255	0.010532	2.426	2398	2278	36968
Armenia_Kura-Araxes	Çayönü	Eneolithic_Caucasus	Yoruba	0.0179	0.005076	3.53	17929	17297	271720
Armenia_Kura-Araxes	Çayönü	Anatolia_Harmanören_BA	Yoruba	-0.0042	0.004359	-0.971	18594	18752	288642
Armenia_Kura-Araxes	Çayönü	Iron_Gates_HG	Yoruba	-0.0027	0.003289	-0.808	31300	31467	521491
Armenia_Kura-Araxes	Çayönü	Maykop_Novosvobodnaya	Yoruba	0.0125	0.003945	3.164	19993	19500	306480
Armenia_Kura-Araxes	Çayönü	Minoan_Odigitria	Yoruba	-0.0122	0.00662	-1.843	6082	6232	93881
Armenia_Kura-Araxes	Çayönü	Late_North_Caucasus	Yoruba	0.0118	0.005036	2.35	19676	19216	305089
Armenia_Kura-Araxes	Çayönü	North_Caucasus_MBA	Yoruba	0.0136	0.004118	3.311	21637	21055	335641
Armenia_Kura-Araxes	Çayönü	CHG	Yoruba	0.0201	0.003957	5.074	32190	30923	520219
Armenia_Kura-Araxes	Çayönü	Anatolia_Kalehöyük_OldHittite_BA	Yoruba	-0.0226	0.004217	-5.348	26948	28192	459588
Armenia_Kura-Araxes	Çayönü	Anatolia_Kalehöyük_Assyrian_BA	Yoruba	-0.0151	0.004485	-3.362	19393	19987	328768
Armenia_Kura-Araxes	Çayönü	Anatolia_Ovaören_EBA	Yoruba	-0.0153	0.003933	-3.898	26796	27631	454986
Armenia_Kura-Araxes	Çayönü	Russia_Lola	Yoruba	0.0246	0.005006	4.909	20532	19548	315511
Armenia_Kura-Araxes	Çayönü	Late_Maykop	Yoruba	0.0148	0.004103	3.613	23314	22633	364050
Armenia_Kura-Araxes	Çayönü	Russia_Eneolithic_steppe	Yoruba	0.0299	0.003918	7.641	26641	25092	415766
Armenia_Kura-Araxes	Çayönü	Yamnaya_Caucasus	Yoruba	0.0197	0.004224	4.656	21105	20291	325618
Armenia_Kura-Araxes	Çayönü	Tepecik-Çiftlik	Yoruba	-0.0196	0.004263	-4.587	21745	22613	373657
Armenia_Kura-Araxes	Çayönü	Russia_Kura-Araxes	Yoruba	0.0103	0.005732	1.805	13978	13692	216303
Armenia_Kura-Araxes	Çayönü	Pınarbaşı	Yoruba	-0.0167	0.004896	-3.402	21347	22070	342713
Armenia_Kura-Araxes	Çayönü	Alalakh_MLBA	Yoruba	-0.0041	0.003114	-1.31	28391	28624	462915
Armenia_Kura-Araxes	Çayönü	Caucasus_lowlands_LN	Yoruba	-0.006	0.003985	-1.497	23616	23899	376758
Armenia_Kura-Araxes	Çayönü	Arslantepe_EBA	Yoruba	-0.0046	0.003638	-1.256	26751	26997	432308
Armenia_Kura-Araxes	Çayönü	Arslantepe_LC	Yoruba	-0.0061	0.003122	-1.964	28619	28972	468400
Armenia_Kura-Araxes	Çayönü	ÇamlıbelTarlası_LC	Yoruba	-0.0075	0.003409	-2.212	28043	28469	457413
Armenia_Kura-Araxes	Çayönü	Büyükkaya_EC	Yoruba	-0.0171	0.005586	-3.07	14637	15148	232395
Armenia_Kura-Araxes	Çayönü	Ebla_EMBA	Yoruba	-0.0075	0.003547	-2.119	25339	25723	407529
Armenia_Kura-Araxes	Çayönü	İkiztepe_LC	Yoruba	-0.0049	0.004618	-1.054	14667	14811	228688
Armenia_Kura-Araxes	Çayönü	TellKurdu_EC	Yoruba	-0.0238	0.004547	-5.236	15439	16192	244312
Armenia_Kura-Araxes	Çayönü	TellKurdu_EMC	Yoruba	-0.0029	0.008356	-0.342	4252	4276	65340
Armenia_Kura-Araxes	Çayönü	TitrişHöyük_EBA	Yoruba	-0.0129	0.011334	-1.139	2008	2060	30945
Armenia_Kura-Araxes	Çayönü	Çatalhöyük	Yoruba	-0.0273	0.004483	-6.092	18484	19522	319488
Armenia_Kura-Araxes	Çayönü	Aşıklı	Yoruba	-0.0248	0.004164	-5.958	30524	32077	515809
Armenia_Kura-Araxes	Çayönü	cay008	Yoruba	-0.0595	0.012351	-4.816	1829	2060	33149
Armenia_Kura-Araxes	cay008	Zagros_N	Yoruba	0.0106	0.007036	1.502	3687	3610	61029
Armenia_Kura-Araxes	cay008	Steppe_Maykop	Yoruba	0.0236	0.008507	2.776	3102	2959	49195
Armenia_Kura-Araxes	cay008	Levant_N	Yoruba	-0.013	0.009236	-1.411	2542	2609	40566
Armenia_Kura-Araxes	cay008	North_Caucasus	Yoruba	0.0326	0.00858	3.801	2679	2510	41383
Armenia_Kura-Araxes	cay008	Barcın	Yoruba	-0.0075	0.006491	-1.154	3650	3705	61001
Armenia_Kura-Araxes	cay008	Boncuklu	Yoruba	0.0016	0.007807	0.205	3646	3634	60334
Armenia_Kura-Araxes	cay008	Levant_BA_North	Yoruba	-0.0119	0.007607	-1.571	3535	3621	59642
Armenia_Kura-Araxes	cay008	Minoan_Lasithi	Yoruba	0.0033	0.008389	0.393	3057	3037	49581
Armenia_Kura-Araxes	cay008	Levant_Chl	Yoruba	-0.0041	0.007348	-0.555	2958	2983	47615
Armenia_Kura-Araxes	cay008	Menteşe	Yoruba	0.0079	0.012672	0.624	1700	1674	26133
Armenia_Kura-Araxes	cay008	Natufian	Yoruba	0.0226	0.01413	1.6	1423	1360	21991
Armenia_Kura-Araxes	cay008	Barcın_N_Chl	Yoruba	-0.0013	0.009855	-0.133	2740	2747	43841
Armenia_Kura-Araxes	cay008	Barcın_Chl	Yoruba	-0.0234	0.013904	-1.687	1567	1642	24627
Armenia_Kura-Araxes	cay008	Levant_BA_South	Yoruba	0.0033	0.00868	0.38	2517	2500	39656
Armenia_Kura-Araxes	cay008	Maykop	Yoruba	0.0025	0.01518	0.167	1279	1272	19441
Armenia_Kura-Araxes	cay008	Russia_Dolmen_LBA	Yoruba	0.0268	0.031339	0.855	293	278	4477
Armenia_Kura-Araxes	cay008	Eneolithic_Caucasus	Yoruba	0.0215	0.012436	1.726	2171	2079	32207
Armenia_Kura-Araxes	cay008	Anatolia_Harmanören_BA	Yoruba	0.0057	0.010387	0.545	2235	2210	34698
Armenia_Kura-Araxes	cay008	Iron_Gates_HG	Yoruba	0.0053	0.006849	0.781	3656	3617	60979
Armenia_Kura-Araxes	cay008	Maykop_Novosvobodnaya	Yoruba	0.0257	0.010038	2.56	2400	2280	36410
Armenia_Kura-Araxes	cay008	Minoan_Odigitria	Yoruba	-0.0228	0.019617	-1.163	720	754	11218
Armenia_Kura-Araxes	cay008	Late_North_Caucasus	Yoruba	0.0359	0.011587	3.098	2374	2209	36219
Armenia_Kura-Araxes	cay008	North_Caucasus_MBA	Yoruba	0.0034	0.009781	0.35	2531	2514	39740
Armenia_Kura-Araxes	cay008	CHG	Yoruba	0.0068	0.008791	0.777	3687	3637	60879
Armenia_Kura-Araxes	cay008	Anatolia_Kalehöyük_OldHittite_BA	Yoruba	-0.0097	0.00925	-1.053	3203	3266	54057
Armenia_Kura-Araxes	cay008	Anatolia_Kalehöyük_Assyrian_BA	Yoruba	0.0085	0.010869	0.782	2333	2294	38784
Armenia_Kura-Araxes	cay008	Anatolia_Ovaören_EBA	Yoruba	-0.0183	0.008745	-2.096	3139	3257	53753
Armenia_Kura-Araxes	cay008	Russia_Lola	Yoruba	0.03	0.011588	2.586	2451	2308	37345
Armenia_Kura-Araxes	cay008	Late_Maykop	Yoruba	0.0136	0.008928	1.528	2775	2700	43104
Armenia_Kura-Araxes	cay008	Russia_Eneolithic_steppe	Yoruba	0.0354	0.007953	4.449	3142	2927	48969
Armenia_Kura-Araxes	cay008	Yamnaya_Caucasus	Yoruba	0.0217	0.009288	2.338	2497	2391	38762
Armenia_Kura-Araxes	cay008	Tepecik-Çiftlik	Yoruba	0.0022	0.010569	0.21	2592	2580	43759
Armenia_Kura-Araxes	cay008	Russia_Kura-Araxes	Yoruba	-0.0003	0.014427	-0.021	1649	1650	25829
Armenia_Kura-Araxes	cay008	Pınarbaşı	Yoruba	0.0012	0.01095	0.114	2559	2553	40675
Armenia_Kura-Araxes	cay008	Alalakh_MLBA	Yoruba	0.0021	0.006625	0.316	3318	3304	54137
Armenia_Kura-Araxes	cay008	Caucasus_lowlands_LN	Yoruba	0.0019	0.009247	0.211	2792	2782	44564
Armenia_Kura-Araxes	cay008	Arslantepe_EBA	Yoruba	0.0012	0.00802	0.144	3135	3127	50742
Armenia_Kura-Araxes	cay008	Arslantepe_LC	Yoruba	-0.0024	0.006806	-0.35	3344	3360	54828
Armenia_Kura-Araxes	cay008	ÇamlıbelTarlası_LC	Yoruba	-0.0078	0.007333	-1.066	3280	3332	53496
Armenia_Kura-Araxes	cay008	Büyükkaya_EC	Yoruba	0.0106	0.013222	0.803	1778	1741	27751
Armenia_Kura-Araxes	cay008	Ebla_EMBA	Yoruba	-0.0018	0.007865	-0.227	2990	3000	47973
Armenia_Kura-Araxes	cay008	İkiztepe_LC	Yoruba	0.0093	0.011634	0.797	1775	1742	27170
Armenia_Kura-Araxes	cay008	TellKurdu_EC	Yoruba	-0.0061	0.011808	-0.519	1857	1880	29128
Armenia_Kura-Araxes	cay008	TellKurdu_EMC	Yoruba	0.0096	0.022681	0.424	515	506	7818
Armenia_Kura-Araxes	cay008	TitrişHöyük_EBA	Yoruba	-0.0487	0.033582	-1.451	237	262	3757
Armenia_Kura-Araxes	cay008	Çatalhöyük	Yoruba	-0.0102	0.010994	-0.928	2198	2244	37661
Armenia_Kura-Araxes	cay008	Aşıklı	Yoruba	-0.0208	0.008734	-2.381	3528	3678	60366
Armenia_Kura-Araxes	cay008	Çayönü	Yoruba	-0.0407	0.01177	-3.457	1899	2060	33149
Steppe_Maykop	Zagros_N	Çayönü	Yoruba	0.0063	0.003092	2.042	42292	41761	707977
Steppe_Maykop	Zagros_N	cay008	Yoruba	0.0063	0.006085	1.028	4869	4808	82692
Steppe_Maykop	Armenia_Kura-Araxes	Çayönü	Yoruba	-0.0305	0.003468	-8.806	25118	26701	417170
Steppe_Maykop	Armenia_Kura-Araxes	cay008	Yoruba	-0.0238	0.008809	-2.7	2959	3104	49195
Steppe_Maykop	Levant_N	Çayönü	Yoruba	-0.0455	0.003486	-13.053	23493	25734	380213
Steppe_Maykop	Levant_N	cay008	Yoruba	-0.0244	0.008831	-2.763	2800	2940	45195
Steppe_Maykop	North_Caucasus	Çayönü	Yoruba	-0.0207	0.003169	-6.54	22788	23753	386283
Steppe_Maykop	North_Caucasus	cay008	Yoruba	-0.0097	0.008041	-1.202	2697	2749	45678
Steppe_Maykop	Barcın	Çayönü	Yoruba	-0.0539	0.002902	-18.568	39733	44259	707361
Steppe_Maykop	Barcın	cay008	Yoruba	-0.0373	0.006003	-6.209	4669	5030	82638
Boncuklu	Pınarbaşı	Çayönü	Yoruba	0.0037	0.004434	0.836	28480	28270	498318
Levant_BA_North	Boncuklu	Çayönü	Yoruba	-0.0093	0.003114	-2.978	104725	106685	1955385
Levant_BA_North	Pınarbaşı	Çayönü	Yoruba	-0.0118	0.004259	-2.771	29465	30168	490721
Steppe_Maykop	Levant_BA_North	Çayönü	Yoruba	-0.0318	0.003187	-9.995	40126	42766	690184
Steppe_Maykop	Levant_BA_North	cay008	Yoruba	-0.0135	0.006933	-1.943	4718	4847	80737
Steppe_Maykop	Minoan_Lasithi	Çayönü	Yoruba	-0.0451	0.00347	-13	29620	32419	506908
Steppe_Maykop	Minoan_Lasithi	cay008	Yoruba	-0.03	0.007467	-4.023	3490	3706	59379
Steppe_Maykop	Levant_Chl	Çayönü	Yoruba	-0.0457	0.00316	-14.447	28200	30898	470400
Steppe_Maykop	Levant_Chl	cay008	Yoruba	-0.0332	0.007332	-4.523	3315	3542	55398
Steppe_Maykop	Menteşe	Çayönü	Yoruba	-0.0623	0.004302	-14.471	14742	16699	245656
Steppe_Maykop	Menteşe	cay008	Yoruba	-0.033	0.011032	-2.99	1789	1911	29014
Steppe_Maykop	Natufian	Çayönü	Yoruba	-0.016	0.005213	-3.064	12874	13292	197280
Steppe_Maykop	Natufian	cay008	Yoruba	0.017	0.011921	1.424	1571	1519	23900
Steppe_Maykop	Barcın_N_Chl	Çayönü	Yoruba	-0.0545	0.003761	-14.495	25438	28371	427043
Steppe_Maykop	Barcın_N_Chl	cay008	Yoruba	-0.0338	0.008338	-4.053	3042	3255	50358
Steppe_Maykop	Barcın_Chl	Çayönü	Yoruba	-0.053	0.00528	-10.032	13389	14886	218404
Steppe_Maykop	Barcın_Chl	cay008	Yoruba	-0.0564	0.01309	-4.312	1591	1781	26252
Steppe_Maykop	Levant_BA_South	Çayönü	Yoruba	-0.037	0.003488	-10.598	22678	24419	367527
Steppe_Maykop	Levant_BA_South	cay008	Yoruba	-0.0208	0.008247	-2.522	2717	2832	43651
Steppe_Maykop	Maykop	Çayönü	Yoruba	-0.0426	0.004991	-8.533	10630	11576	173015
Steppe_Maykop	Maykop	cay008	Yoruba	-0.0472	0.013145	-3.588	1246	1369	20680
Steppe_Maykop	Russia_Dolmen_LBA	Çayönü	Yoruba	-0.0152	0.009163	-1.657	2487	2564	40033
Steppe_Maykop	Russia_Dolmen_LBA	cay008	Yoruba	-0.0401	0.027127	-1.479	290	314	4796
Steppe_Maykop	Eneolithic_Caucasus	Çayönü	Yoruba	-0.031	0.004434	-6.993	18168	19331	293014
Steppe_Maykop	Eneolithic_Caucasus	cay008	Yoruba	-0.0299	0.010638	-2.811	2151	2284	34654
Steppe_Maykop	Anatolia_Harmanören_BA	Çayönü	Yoruba	-0.0504	0.003999	-12.593	18868	20869	310708
Steppe_Maykop	Anatolia_Harmanören_BA	cay008	Yoruba	-0.0283	0.008875	-3.191	2291	2424	37130
Steppe_Maykop	Iron_Gates_HG	Çayönü	Yoruba	-0.0112	0.00294	-3.81	40097	41006	706984
Steppe_Maykop	Iron_Gates_HG	cay008	Yoruba	0.0049	0.006346	0.776	4700	4654	82592
Steppe_Maykop	Maykop_Novosvobodnaya	Çayönü	Yoruba	-0.0364	0.003899	-9.342	20410	21953	333671
Steppe_Maykop	Maykop_Novosvobodnaya	cay008	Yoruba	-0.0227	0.008468	-2.676	2440	2553	39498
Steppe_Maykop	Minoan_Odigitria	Çayönü	Yoruba	-0.0513	0.006014	-8.523	6218	6890	99386
Steppe_Maykop	Minoan_Odigitria	cay008	Yoruba	-0.035	0.016927	-2.067	733	786	11877
Steppe_Maykop	Late_North_Caucasus	Çayönü	Yoruba	-0.0227	0.004925	-4.619	19948	20876	332278
Steppe_Maykop	Late_North_Caucasus	cay008	Yoruba	-0.0076	0.010174	-0.75	2355	2392	39410
Steppe_Maykop	North_Caucasus_MBA	Çayönü	Yoruba	-0.0322	0.00385	-8.36	22393	23882	369348
Steppe_Maykop	North_Caucasus_MBA	cay008	Yoruba	-0.0358	0.00863	-4.147	2608	2802	43714
Steppe_Maykop	CHG	Çayönü	Yoruba	-0.0125	0.003485	-3.581	40766	41796	705605
Steppe_Maykop	CHG	cay008	Yoruba	-0.019	0.00751	-2.528	4692	4873	82463
Steppe_Maykop	Anatolia_Kalehöyük_OldHittite_BA	Çayönü	Yoruba	-0.0466	0.003593	-12.971	34847	38254	622777
Steppe_Maykop	Anatolia_Kalehöyük_OldHittite_BA	cay008	Yoruba	-0.0275	0.007725	-3.559	4158	4393	73144
Steppe_Maykop	Anatolia_Kalehöyük_Assyrian_BA	Çayönü	Yoruba	-0.0439	0.004002	-10.969	24873	27157	444864
Steppe_Maykop	Anatolia_Kalehöyük_Assyrian_BA	cay008	Yoruba	-0.037	0.009438	-3.924	2926	3151	52597
Steppe_Maykop	Anatolia_Ovaören_EBA	Çayönü	Yoruba	-0.0469	0.003556	-13.195	34450	37842	616786
Steppe_Maykop	Anatolia_Ovaören_EBA	cay008	Yoruba	-0.032	0.008086	-3.952	4121	4393	72808
Steppe_Maykop	Russia_Lola	Çayönü	Yoruba	-0.0054	0.004402	-1.218	20357	20576	344026
Steppe_Maykop	Russia_Lola	cay008	Yoruba	-0.0061	0.010375	-0.586	2367	2396	40670
Steppe_Maykop	Late_Maykop	Çayönü	Yoruba	-0.0306	0.003578	-8.543	24492	26036	408251
Steppe_Maykop	Late_Maykop	cay008	Yoruba	-0.0281	0.008108	-3.469	2885	3052	48120
Steppe_Maykop	Russia_Eneolithic_steppe	Çayönü	Yoruba	-0.0099	0.003138	-3.145	27937	28494	479927
Steppe_Maykop	Russia_Eneolithic_steppe	cay008	Yoruba	0.0013	0.007304	0.183	3295	3286	56306
Steppe_Maykop	Yamnaya_Caucasus	Çayönü	Yoruba	-0.0196	0.003517	-5.562	21200	22046	357625
Steppe_Maykop	Yamnaya_Caucasus	cay008	Yoruba	-0.012	0.008154	-1.468	2499	2560	42397
Steppe_Maykop	Tepecik-Çiftlik	Çayönü	Yoruba	-0.0485	0.003754	-12.917	28505	31411	512223
Steppe_Maykop	Tepecik-Çiftlik	cay008	Yoruba	-0.0282	0.008586	-3.285	3337	3530	59714
Steppe_Maykop	Russia_Kura-Araxes	Çayönü	Yoruba	-0.0273	0.004921	-5.555	14436	15248	235718
Steppe_Maykop	Russia_Kura-Araxes	cay008	Yoruba	-0.0225	0.012469	-1.807	1697	1776	28073
Minoan_Lasithi	Boncuklu	Çayönü	Yoruba	-0.0012	0.003296	-0.371	46498	46612	838266
Minoan_Lasithi	Pınarbaşı	Çayönü	Yoruba	-0.0004	0.004588	-0.083	24182	24201	403790
Levant_Chl	Boncuklu	Çayönü	Yoruba	-0.0004	0.003038	-0.122	38009	38037	649920
Steppe_Maykop	Alalakh_MLBA	Çayönü	Yoruba	-0.0417	0.002771	-15.041	33061	35937	567769
Steppe_Maykop	Alalakh_MLBA	cay008	Yoruba	-0.0272	0.006068	-4.475	3862	4077	66219
Steppe_Maykop	Caucasus_lowlands_LN	Çayönü	Yoruba	-0.0392	0.003507	-11.182	25788	27893	430495
Steppe_Maykop	Caucasus_lowlands_LN	cay008	Yoruba	-0.0372	0.008316	-4.474	3016	3249	50718
Steppe_Maykop	Arslantepe_EBA	Çayönü	Yoruba	-0.0418	0.003284	-12.736	30101	32729	508782
Steppe_Maykop	Arslantepe_EBA	cay008	Yoruba	-0.0341	0.006977	-4.881	3512	3759	59651
Steppe_Maykop	Arslantepe_LC	Çayönü	Yoruba	-0.0407	0.00279	-14.599	33468	36310	579650
Steppe_Maykop	Arslantepe_LC	cay008	Yoruba	-0.0298	0.006157	-4.847	3906	4147	67695
Steppe_Maykop	ÇamlıbelTarlası_LC	Çayönü	Yoruba	-0.0456	0.003056	-14.935	32596	35714	560085
Steppe_Maykop	ÇamlıbelTarlası_LC	cay008	Yoruba	-0.0392	0.006583	-5.96	3801	4111	65411
Steppe_Maykop	Büyükkaya_EC	Çayönü	Yoruba	-0.0599	0.004852	-12.336	15452	17420	256380
Steppe_Maykop	Büyükkaya_EC	cay008	Yoruba	-0.0331	0.011397	-2.906	1869	1997	30473
Steppe_Maykop	Ebla_EMBA	Çayönü	Yoruba	-0.0459	0.002951	-15.564	28187	30901	474366
Steppe_Maykop	Ebla_EMBA	cay008	Yoruba	-0.0364	0.007046	-5.169	3309	3559	55699
Steppe_Maykop	İkiztepe_LC	Çayönü	Yoruba	-0.0458	0.003918	-11.682	15182	16638	247743
Steppe_Maykop	İkiztepe_LC	cay008	Yoruba	-0.0456	0.011019	-4.136	1783	1953	29287
Steppe_Maykop	TellKurdu_EC	Çayönü	Yoruba	-0.063	0.004056	-15.541	16175	18351	266208
Steppe_Maykop	TellKurdu_EC	cay008	Yoruba	-0.0468	0.010294	-4.542	1932	2122	31719
Steppe_Maykop	TellKurdu_EMC	Çayönü	Yoruba	-0.0504	0.007752	-6.502	4298	4754	69200
Steppe_Maykop	TellKurdu_EMC	cay008	Yoruba	-0.0456	0.020391	-2.235	509	558	8307
Steppe_Maykop	TitrişHöyük_EBA	Çayönü	Yoruba	-0.0477	0.010628	-4.491	2046	2251	32621
Steppe_Maykop	TitrişHöyük_EBA	cay008	Yoruba	-0.0821	0.029878	-2.747	236	278	3938
Steppe_Maykop	Çatalhöyük	Çayönü	Yoruba	-0.0589	0.00374	-15.753	24067	27081	436229
Steppe_Maykop	Çatalhöyük	cay008	Yoruba	-0.0319	0.009724	-3.282	2899	3090	51507
Steppe_Maykop	Aşıklı	Çayönü	Yoruba	-0.0431	0.003823	-11.283	40229	43856	699953
Steppe_Maykop	Aşıklı	cay008	Yoruba	-0.0286	0.007338	-3.897	4710	4987	81787
Steppe_Maykop	Çayönü	Zagros_N	Yoruba	0.0009	0.003002	0.285	41833	41761	707977
Steppe_Maykop	Çayönü	Armenia_Kura-Araxes	Yoruba	-0.0028	0.003861	-0.729	26551	26701	417170
Steppe_Maykop	Çayönü	Levant_N	Yoruba	-0.0526	0.003418	-15.387	23162	25734	380213
Steppe_Maykop	Çayönü	North_Caucasus	Yoruba	0.0453	0.003452	13.124	26007	23753	386283
Steppe_Maykop	Çayönü	Barcın	Yoruba	-0.0515	0.002972	-17.314	39928	44259	707361
Steppe_Maykop	Çayönü	Boncuklu	Yoruba	-0.0447	0.003418	-13.066	39591	43292	694763
Steppe_Maykop	Çayönü	Levant_BA_North	Yoruba	-0.046	0.003121	-14.753	39002	42766	690184
Steppe_Maykop	Çayönü	Minoan_Lasithi	Yoruba	-0.0348	0.003494	-9.957	30240	32419	506908
Steppe_Maykop	Çayönü	Levant_Chl	Yoruba	-0.0452	0.003169	-14.249	28229	30898	470400
Steppe_Maykop	Çayönü	Menteşe	Yoruba	-0.0501	0.004599	-10.884	15107	16699	245656
Steppe_Maykop	Çayönü	Natufian	Yoruba	-0.04	0.004892	-8.18	12269	13292	197280
Steppe_Maykop	Çayönü	Barcın_N_Chl	Yoruba	-0.0503	0.003861	-13.016	25656	28371	427043
Steppe_Maykop	Çayönü	Barcın_Chl	Yoruba	-0.0245	0.005134	-4.765	14175	14886	218404
Steppe_Maykop	Çayönü	Levant_BA_South	Yoruba	-0.0275	0.003504	-7.846	23112	24419	367527
Steppe_Maykop	Çayönü	Maykop	Yoruba	-0.0119	0.00523	-2.267	11305	11576	173015
Steppe_Maykop	Çayönü	Russia_Dolmen_LBA	Yoruba	0.0154	0.009883	1.554	2644	2564	40033
Steppe_Maykop	Çayönü	Eneolithic_Caucasus	Yoruba	-0.0015	0.004681	-0.311	19275	19331	293014
Steppe_Maykop	Çayönü	Anatolia_Harmanören_BA	Yoruba	-0.0214	0.004067	-5.27	19994	20869	310708
Steppe_Maykop	Çayönü	Iron_Gates_HG	Yoruba	0.0253	0.003106	8.151	43136	41006	706984
Steppe_Maykop	Çayönü	Maykop_Novosvobodnaya	Yoruba	-0.0042	0.003862	-1.091	21769	21953	333671
Steppe_Maykop	Çayönü	Minoan_Odigitria	Yoruba	-0.041	0.006047	-6.785	6347	6890	99386
Steppe_Maykop	Çayönü	Late_North_Caucasus	Yoruba	0.0378	0.004868	7.771	22518	20876	332278
Steppe_Maykop	Çayönü	North_Caucasus_MBA	Yoruba	-0.0032	0.003895	-0.821	23730	23882	369348
Steppe_Maykop	Çayönü	CHG	Yoruba	0.0042	0.003601	1.161	42148	41796	705605
Steppe_Maykop	Çayönü	Anatolia_Kalehöyük_OldHittite_BA	Yoruba	-0.0411	0.003484	-11.795	35234	38254	622777
Steppe_Maykop	Çayönü	Anatolia_Kalehöyük_Assyrian_BA	Yoruba	-0.0378	0.003988	-9.471	25180	27157	444864
Steppe_Maykop	Çayönü	Anatolia_Ovaören_EBA	Yoruba	-0.0445	0.003673	-12.115	34618	37842	616786
Steppe_Maykop	Çayönü	Russia_Lola	Yoruba	0.0835	0.004593	18.184	24326	20576	344026
Steppe_Maykop	Çayönü	Late_Maykop	Yoruba	0.0016	0.003732	0.431	26120	26036	408251
Steppe_Maykop	Çayönü	Russia_Eneolithic_steppe	Yoruba	0.0612	0.003272	18.698	32207	28494	479927
Steppe_Maykop	Çayönü	Yamnaya_Caucasus	Yoruba	0.0494	0.003759	13.13	24335	22046	357625
Steppe_Maykop	Çayönü	Tepecik-Çiftlik	Yoruba	-0.0551	0.003929	-14.033	28128	31411	512223
Steppe_Maykop	Çayönü	Russia_Kura-Araxes	Yoruba	0.0036	0.004987	0.729	15359	15248	235718
Steppe_Maykop	Çayönü	Pınarbaşı	Yoruba	-0.0407	0.004628	-8.799	23917	25947	391125
Steppe_Maykop	Çayönü	Alalakh_MLBA	Yoruba	-0.0323	0.002858	-11.317	33685	35937	567769
Steppe_Maykop	Çayönü	Caucasus_lowlands_LN	Yoruba	-0.0248	0.003611	-6.855	26546	27893	430495
Steppe_Maykop	Çayönü	Arslantepe_EBA	Yoruba	-0.0322	0.003374	-9.544	30687	32729	508782
Steppe_Maykop	Çayönü	Arslantepe_LC	Yoruba	-0.0262	0.003003	-8.709	34459	36310	579650
Steppe_Maykop	Çayönü	ÇamlıbelTarlası_LC	Yoruba	-0.0372	0.003153	-11.784	33156	35714	560085
Steppe_Maykop	Çayönü	Büyükkaya_EC	Yoruba	-0.0483	0.00486	-9.93	15816	17420	256380
Steppe_Maykop	Çayönü	Ebla_EMBA	Yoruba	-0.0335	0.003206	-10.455	28896	30901	474366
Steppe_Maykop	Çayönü	İkiztepe_LC	Yoruba	-0.0274	0.003948	-6.929	15752	16638	247743
Steppe_Maykop	Çayönü	TellKurdu_EC	Yoruba	-0.0541	0.00407	-13.294	16467	18351	266208
Steppe_Maykop	Çayönü	TellKurdu_EMC	Yoruba	-0.0328	0.00784	-4.186	4452	4754	69200
Steppe_Maykop	Çayönü	TitrişHöyük_EBA	Yoruba	-0.0335	0.010396	-3.226	2105	2251	32621
Steppe_Maykop	Çayönü	Çatalhöyük	Yoruba	-0.0632	0.003851	-16.416	23860	27081	436229
Steppe_Maykop	Çayönü	Aşıklı	Yoruba	-0.0516	0.003642	-14.158	39556	43856	699953
Steppe_Maykop	Çayönü	cay008	Yoruba	-0.0656	0.010104	-6.491	2411	2749	44774
Steppe_Maykop	cay008	Zagros_N	Yoruba	0.0062	0.006107	1.018	4868	4808	82692
Steppe_Maykop	cay008	Armenia_Kura-Araxes	Yoruba	-0.0002	0.00922	-0.018	3102	3104	49195
Steppe_Maykop	cay008	Levant_N	Yoruba	-0.028	0.008525	-3.288	2779	2940	45195
Steppe_Maykop	cay008	North_Caucasus	Yoruba	0.0597	0.007624	7.834	3099	2749	45678
Steppe_Maykop	cay008	Barcın	Yoruba	-0.0325	0.005971	-5.45	4713	5030	82638
Steppe_Maykop	cay008	Boncuklu	Yoruba	-0.0201	0.00723	-2.786	4690	4883	81135
Steppe_Maykop	cay008	Levant_BA_North	Yoruba	-0.0266	0.006532	-4.077	4596	4847	80737
Steppe_Maykop	cay008	Minoan_Lasithi	Yoruba	-0.0217	0.007614	-2.846	3549	3706	59379
Steppe_Maykop	cay008	Levant_Chl	Yoruba	-0.0244	0.007212	-3.378	3373	3542	55398
Steppe_Maykop	cay008	Menteşe	Yoruba	-0.0188	0.011198	-1.681	1841	1911	29014
Steppe_Maykop	cay008	Natufian	Yoruba	-0.0004	0.012163	-0.036	1517	1519	23900
Steppe_Maykop	cay008	Barcın_N_Chl	Yoruba	-0.0302	0.008634	-3.499	3064	3255	50358
Steppe_Maykop	cay008	Barcın_Chl	Yoruba	-0.0317	0.012537	-2.53	1672	1781	26252
Steppe_Maykop	cay008	Levant_BA_South	Yoruba	-0.0153	0.008227	-1.855	2747	2832	43651
Steppe_Maykop	cay008	Maykop	Yoruba	-0.0024	0.013415	-0.178	1363	1369	20680
Steppe_Maykop	cay008	Russia_Dolmen_LBA	Yoruba	0.0086	0.028027	0.308	319	314	4796
Steppe_Maykop	cay008	Eneolithic_Caucasus	Yoruba	0.0062	0.011007	0.563	2313	2284	34654
Steppe_Maykop	cay008	Anatolia_Harmanören_BA	Yoruba	-0.0047	0.00906	-0.523	2401	2424	37130
Steppe_Maykop	cay008	Iron_Gates_HG	Yoruba	0.0441	0.00631	6.987	5083	4654	82592
Steppe_Maykop	cay008	Maykop_Novosvobodnaya	Yoruba	0.0079	0.008514	0.934	2594	2553	39498
Steppe_Maykop	cay008	Minoan_Odigitria	Yoruba	-0.0052	0.016664	-0.309	778	786	11877
Steppe_Maykop	cay008	Late_North_Caucasus	Yoruba	0.0562	0.010147	5.535	2676	2392	39410
Steppe_Maykop	cay008	North_Caucasus_MBA	Yoruba	-0.0059	0.008664	-0.685	2769	2802	43714
Steppe_Maykop	cay008	CHG	Yoruba	-0.0006	0.00762	-0.082	4867	4873	82463
Steppe_Maykop	cay008	Anatolia_Kalehöyük_OldHittite_BA	Yoruba	-0.0251	0.00822	-3.049	4179	4393	73144
Steppe_Maykop	cay008	Anatolia_Kalehöyük_Assyrian_BA	Yoruba	-0.0234	0.008928	-2.623	3007	3151	52597
Steppe_Maykop	cay008	Anatolia_Ovaören_EBA	Yoruba	-0.0364	0.007939	-4.588	4084	4393	72808
Steppe_Maykop	cay008	Russia_Lola	Yoruba	0.0887	0.010088	8.794	2862	2396	40670
Steppe_Maykop	cay008	Late_Maykop	Yoruba	0.0062	0.008228	0.759	3090	3052	48120
Steppe_Maykop	cay008	Russia_Eneolithic_steppe	Yoruba	0.0699	0.007328	9.543	3780	3286	56306
Steppe_Maykop	cay008	Yamnaya_Caucasus	Yoruba	0.0605	0.008362	7.233	2889	2560	42397
Steppe_Maykop	cay008	Tepecik-Çiftlik	Yoruba	-0.0319	0.008858	-3.602	3312	3530	59714
Steppe_Maykop	cay008	Russia_Kura-Araxes	Yoruba	0.0065	0.012894	0.507	1799	1776	28073
Steppe_Maykop	cay008	Pınarbaşı	Yoruba	-0.0249	0.009918	-2.514	2851	2996	46166
Steppe_Maykop	cay008	Alalakh_MLBA	Yoruba	-0.0133	0.006052	-2.198	3970	4077	66219
Steppe_Maykop	cay008	Caucasus_lowlands_LN	Yoruba	-0.0189	0.008211	-2.297	3129	3249	50718
Steppe_Maykop	cay008	Arslantepe_EBA	Yoruba	-0.0164	0.00721	-2.269	3638	3759	59651
Steppe_Maykop	cay008	Arslantepe_LC	Yoruba	-0.0102	0.006353	-1.61	4063	4147	67695
Steppe_Maykop	cay008	ÇamlıbelTarlası_LC	Yoruba	-0.0252	0.00666	-3.784	3909	4111	65411
Steppe_Maykop	cay008	Büyükkaya_EC	Yoruba	-0.0257	0.011425	-2.245	1897	1997	30473
Steppe_Maykop	cay008	Ebla_EMBA	Yoruba	-0.0196	0.007208	-2.726	3422	3559	55699
Steppe_Maykop	cay008	İkiztepe_LC	Yoruba	-0.026	0.010975	-2.366	1855	1953	29287
Steppe_Maykop	cay008	TellKurdu_EC	Yoruba	-0.0318	0.010515	-3.027	1991	2122	31719
Steppe_Maykop	cay008	TellKurdu_EMC	Yoruba	-0.0181	0.019591	-0.923	538	558	8307
Steppe_Maykop	cay008	TitrişHöyük_EBA	Yoruba	-0.0342	0.028444	-1.203	259	278	3938
Steppe_Maykop	cay008	Çatalhöyük	Yoruba	-0.0439	0.009594	-4.575	2830	3090	51507
Steppe_Maykop	cay008	Aşıklı	Yoruba	-0.0375	0.007724	-4.856	4627	4987	81787
Steppe_Maykop	cay008	Çayönü	Yoruba	-0.0583	0.010523	-5.544	2446	2749	44774
Levant_N	Zagros_N	Çayönü	Yoruba	0.0476	0.003153	15.096	31068	28245	465096
Levant_N	Zagros_N	cay008	Yoruba	0.0239	0.007295	3.27	3547	3381	55157
Levant_N	Armenia_Kura-Araxes	Çayönü	Yoruba	0.016	0.003948	4.056	22121	21424	340257
Levant_N	Armenia_Kura-Araxes	cay008	Yoruba	0.0083	0.0099	0.843	2609	2566	40566
Levant_N	Steppe_Maykop	Çayönü	Yoruba	0.0455	0.003486	13.053	25734	23493	380213
Levant_N	Steppe_Maykop	cay008	Yoruba	0.0244	0.008831	2.763	2940	2800	45195
Levant_N	North_Caucasus	Çayönü	Yoruba	0.0235	0.003338	7.05	21669	20673	328317
Levant_N	North_Caucasus	cay008	Yoruba	0.0226	0.008857	2.553	2541	2429	39055
Levant_N	Barcın	Çayönü	Yoruba	-0.0129	0.002698	-4.783	27465	28183	465007
Levant_N	Barcın	cay008	Yoruba	-0.0151	0.006671	-2.263	3212	3310	55142
Levant_Chl	Pınarbaşı	Çayönü	Yoruba	-0.0009	0.004291	-0.206	23414	23455	383126
Menteşe	Boncuklu	Çayönü	Yoruba	0.012	0.003882	3.088	18367	17932	309146
Menteşe	Pınarbaşı	Çayönü	Yoruba	0.0103	0.005998	1.712	12886	12625	209746
Levant_N	Levant_BA_North	Çayönü	Yoruba	0.0123	0.003191	3.847	28257	27572	455248
Levant_N	Levant_BA_North	cay008	Yoruba	0.0064	0.007352	0.873	3299	3257	54053
Levant_N	Minoan_Lasithi	Çayönü	Yoruba	-0.003	0.00348	-0.861	23539	23681	383595
Levant_N	Minoan_Lasithi	cay008	Yoruba	0.0072	0.008751	0.82	2797	2757	45590
Levant_N	Levant_Chl	Çayönü	Yoruba	-0.0032	0.002832	-1.138	22968	23117	378569
Levant_N	Levant_Chl	cay008	Yoruba	0.0008	0.007424	0.104	2698	2694	45050
Levant_N	Menteşe	Çayönü	Yoruba	-0.0171	0.004321	-3.96	12998	13450	212381
Levant_N	Menteşe	cay008	Yoruba	-0.0097	0.012348	-0.782	1554	1584	25331
Levant_N	Natufian	Çayönü	Yoruba	0.0289	0.005103	5.673	11508	10861	180901
Levant_N	Natufian	cay008	Yoruba	0.0601	0.013447	4.47	1403	1244	21915
Levant_N	Barcın_N_Chl	Çayönü	Yoruba	-0.0114	0.003684	-3.086	21457	21951	351746
Levant_N	Barcın_N_Chl	cay008	Yoruba	-0.0074	0.009298	-0.794	2536	2573	41886
Levant_N	Barcın_Chl	Çayönü	Yoruba	-0.0076	0.00507	-1.49	12808	13003	202079
Levant_N	Barcın_Chl	cay008	Yoruba	-0.0341	0.013167	-2.587	1494	1599	24428
Levant_N	Levant_BA_South	Çayönü	Yoruba	0.0088	0.003458	2.549	20300	19946	320374
Levant_N	Levant_BA_South	cay008	Yoruba	0.0173	0.008753	1.981	2421	2339	38366
Levant_N	Maykop	Çayönü	Yoruba	0.0073	0.00544	1.345	10314	10164	158668
Levant_N	Maykop	cay008	Yoruba	-0.0057	0.013922	-0.408	1213	1227	19034
Levant_N	Russia_Dolmen_LBA	Çayönü	Yoruba	0.0384	0.00968	3.971	2370	2195	35155
Levant_N	Russia_Dolmen_LBA	cay008	Yoruba	-0.0402	0.029057	-1.384	257	278	4269
Levant_N	Eneolithic_Caucasus	Çayönü	Yoruba	0.0163	0.00475	3.421	17373	16818	260019
Levant_N	Eneolithic_Caucasus	cay008	Yoruba	-0.0081	0.011757	-0.688	2005	2038	30944
Levant_N	Anatolia_Harmanören_BA	Çayönü	Yoruba	-0.0072	0.003838	-1.888	17440	17695	278821
Levant_N	Anatolia_Harmanören_BA	cay008	Yoruba	-0.0014	0.009695	-0.144	2108	2114	33510
Levant_N	Iron_Gates_HG	Çayönü	Yoruba	0.0307	0.003162	9.697	29641	27878	464873
Levant_N	Iron_Gates_HG	cay008	Yoruba	0.029	0.007122	4.074	3469	3273	55121
Levant_N	Maykop_Novosvobodnaya	Çayönü	Yoruba	0.0115	0.004039	2.842	19196	18760	293596
Levant_N	Maykop_Novosvobodnaya	cay008	Yoruba	0.0095	0.009501	1	2261	2218	35039
Levant_N	Minoan_Odigitria	Çayönü	Yoruba	-0.0076	0.006533	-1.165	5866	5956	91612
Levant_N	Minoan_Odigitria	cay008	Yoruba	-0.0343	0.01812	-1.89	668	716	10971
Levant_N	Late_North_Caucasus	Çayönü	Yoruba	0.0213	0.004824	4.413	18932	18143	283615
Levant_N	Late_North_Caucasus	cay008	Yoruba	0.0285	0.011961	2.381	2244	2120	33926
Levant_N	North_Caucasus_MBA	Çayönü	Yoruba	0.011	0.003885	2.828	20310	19868	312825
Levant_N	North_Caucasus_MBA	cay008	Yoruba	-0.0112	0.010126	-1.106	2339	2392	37231
Levant_N	CHG	Çayönü	Yoruba	0.0321	0.003952	8.116	30386	28498	464053
Levant_N	CHG	cay008	Yoruba	0.0002	0.00838	0.019	3461	3460	55047
Levant_N	Anatolia_Kalehöyük_OldHittite_BA	Çayönü	Yoruba	-0.0016	0.003809	-0.431	24977	25059	413230
Levant_N	Anatolia_Kalehöyük_OldHittite_BA	cay008	Yoruba	-0.0042	0.009048	-0.461	2920	2945	49187
Levant_N	Anatolia_Kalehöyük_Assyrian_BA	Çayönü	Yoruba	-0.0007	0.004059	-0.184	17868	17895	296875
Levant_N	Anatolia_Kalehöyük_Assyrian_BA	cay008	Yoruba	-0.0039	0.010822	-0.358	2091	2108	35465
Levant_N	Anatolia_Ovaören_EBA	Çayönü	Yoruba	-0.003	0.003517	-0.867	24514	24664	408445
Levant_N	Anatolia_Ovaören_EBA	cay008	Yoruba	-0.0194	0.008918	-2.181	2869	2982	48847
Levant_N	Russia_Lola	Çayönü	Yoruba	0.0399	0.004685	8.519	20246	18692	296315
Levant_N	Russia_Lola	cay008	Yoruba	0.0298	0.011343	2.625	2355	2219	35324
Levant_N	Late_Maykop	Çayönü	Yoruba	0.0115	0.00389	2.958	21763	21268	338012
Levant_N	Late_Maykop	cay008	Yoruba	0.0008	0.00909	0.088	2521	2517	40238
Levant_N	Russia_Eneolithic_steppe	Çayönü	Yoruba	0.036	0.003666	9.832	25410	23642	378749
Levant_N	Russia_Eneolithic_steppe	cay008	Yoruba	0.0235	0.008578	2.742	2929	2795	44969
Levant_N	Yamnaya_Caucasus	Çayönü	Yoruba	0.0256	0.003512	7.286	20620	19591	309275
Levant_N	Yamnaya_Caucasus	cay008	Yoruba	0.0116	0.009675	1.201	2398	2343	37026
Levant_N	Tepecik-Çiftlik	Çayönü	Yoruba	-0.0037	0.003916	-0.949	19589	19735	331528
Levant_N	Tepecik-Çiftlik	cay008	Yoruba	-0.0044	0.009926	-0.447	2293	2313	39390
Levant_N	Russia_Kura-Araxes	Çayönü	Yoruba	0.013	0.005128	2.545	13569	13219	208153
Levant_N	Russia_Kura-Araxes	cay008	Yoruba	0.0023	0.0134	0.174	1592	1584	25027
Natufian	Boncuklu	Çayönü	Yoruba	-0.0332	0.004856	-6.829	13659	14596	224112
Natufian	Pınarbaşı	Çayönü	Yoruba	-0.0304	0.006435	-4.722	10693	11363	171989
Barcın_N_Chl	Boncuklu	Çayönü	Yoruba	0.0059	0.00347	1.704	32927	32540	574917
Levant_N	Alalakh_MLBA	Çayönü	Yoruba	0.0038	0.002653	1.427	25852	25657	420740
Levant_N	Alalakh_MLBA	cay008	Yoruba	-0.003	0.006572	-0.46	3006	3024	49850
Levant_N	Caucasus_lowlands_LN	Çayönü	Yoruba	0.0047	0.003622	1.311	22554	22341	357943
Levant_N	Caucasus_lowlands_LN	cay008	Yoruba	-0.003	0.009114	-0.334	2639	2656	42674
Levant_N	Arslantepe_EBA	Çayönü	Yoruba	0.0019	0.003337	0.568	24507	24414	393912
Levant_N	Arslantepe_EBA	cay008	Yoruba	0.0004	0.008098	0.054	2877	2875	46748
Levant_N	Arslantepe_LC	Çayönü	Yoruba	0.0024	0.002704	0.874	25990	25868	423605
Levant_N	Arslantepe_LC	cay008	Yoruba	-0.0063	0.006714	-0.941	3013	3051	50319
Levant_N	ÇamlıbelTarlası_LC	Çayönü	Yoruba	-0.0014	0.002976	-0.459	25469	25538	412623
Levant_N	ÇamlıbelTarlası_LC	cay008	Yoruba	-0.0043	0.007155	-0.604	2976	3002	48976
Levant_N	Büyükkaya_EC	Çayönü	Yoruba	-0.0143	0.005077	-2.824	13915	14320	221373
Levant_N	Büyükkaya_EC	cay008	Yoruba	0.003	0.012585	0.235	1646	1636	26663
Levant_N	Ebla_EMBA	Çayönü	Yoruba	0.0004	0.003098	0.116	23865	23847	383662
Levant_N	Ebla_EMBA	cay008	Yoruba	-0.0017	0.007699	-0.217	2779	2788	45593
Levant_N	İkiztepe_LC	Çayönü	Yoruba	-0.0006	0.00417	-0.144	14014	14031	218689
Levant_N	İkiztepe_LC	cay008	Yoruba	0.001	0.012147	0.086	1665	1661	26048
Levant_N	TellKurdu_EC	Çayönü	Yoruba	-0.016	0.004	-4	14545	15018	237677
Levant_N	TellKurdu_EC	cay008	Yoruba	-0.0116	0.010872	-1.071	1730	1770	28592
Levant_N	TellKurdu_EMC	Çayönü	Yoruba	-0.0039	0.008146	-0.475	4143	4175	65012
Levant_N	TellKurdu_EMC	cay008	Yoruba	-0.0167	0.022054	-0.759	466	482	7818
Levant_N	TitrişHöyük_EBA	Çayönü	Yoruba	-0.0047	0.011549	-0.403	1937	1955	30532
Levant_N	TitrişHöyük_EBA	cay008	Yoruba	-0.0088	0.030856	-0.285	242	246	3758
Levant_N	Çatalhöyük	Çayönü	Yoruba	-0.01	0.00389	-2.565	16883	17223	290013
Levant_N	Çatalhöyük	cay008	Yoruba	-0.0224	0.01064	-2.108	1996	2088	34636
Levant_N	Aşıklı	Çayönü	Yoruba	0.0006	0.003768	0.149	28053	28022	460414
Levant_N	Aşıklı	cay008	Yoruba	-0.0088	0.008868	-0.988	3251	3309	54627
Levant_N	Çayönü	Zagros_N	Yoruba	-0.0229	0.002895	-7.91	26980	28245	465096
Levant_N	Çayönü	Armenia_Kura-Araxes	Yoruba	-0.0065	0.003822	-1.709	21146	21424	340257
Levant_N	Çayönü	Steppe_Maykop	Yoruba	-0.0071	0.003321	-2.14	23162	23493	380213
Levant_N	Çayönü	North_Caucasus	Yoruba	-0.0078	0.003584	-2.167	20354	20673	328317
Levant_N	Çayönü	Barcın	Yoruba	-0.0059	0.002828	-2.1	27850	28183	465007
Levant_N	Çayönü	Boncuklu	Yoruba	-0.0102	0.003214	-3.179	27463	28030	460389
Levant_N	Çayönü	Levant_BA_North	Yoruba	-0.0113	0.003061	-3.702	26954	27572	455248
Levant_N	Çayönü	Minoan_Lasithi	Yoruba	-0.0044	0.003336	-1.305	23475	23681	383595
Levant_N	Çayönü	Levant_Chl	Yoruba	0.0162	0.00297	5.467	23880	23117	378569
Levant_N	Çayönü	Menteşe	Yoruba	-0.0025	0.004494	-0.563	13382	13450	212381
Levant_N	Çayönü	Natufian	Yoruba	0.0472	0.00472	9.997	11936	10861	180901
Levant_N	Çayönü	Barcın_N_Chl	Yoruba	0.0021	0.003831	0.547	22043	21951	351746
Levant_N	Çayönü	Barcın_Chl	Yoruba	-0.0027	0.004984	-0.532	12934	13003	202079
Levant_N	Çayönü	Levant_BA_South	Yoruba	0.0118	0.003488	3.383	20422	19946	320374
Levant_N	Çayönü	Maykop	Yoruba	-0.005	0.005352	-0.943	10062	10164	158668
Levant_N	Çayönü	Russia_Dolmen_LBA	Yoruba	0.009	0.010424	0.859	2234	2195	35155
Levant_N	Çayönü	Eneolithic_Caucasus	Yoruba	-0.0164	0.004707	-3.478	16276	16818	260019
Levant_N	Çayönü	Anatolia_Harmanören_BA	Yoruba	0.0029	0.003889	0.743	17797	17695	278821
Levant_N	Çayönü	Iron_Gates_HG	Yoruba	-0.0045	0.003046	-1.475	27628	27878	464873
Levant_N	Çayönü	Maykop_Novosvobodnaya	Yoruba	-0.0099	0.00384	-2.585	18392	18760	293596
Levant_N	Çayönü	Minoan_Odigitria	Yoruba	-0.0124	0.006522	-1.906	5810	5956	91612
Levant_N	Çayönü	Late_North_Caucasus	Yoruba	-0.0185	0.00463	-3.998	17484	18143	283615
Levant_N	Çayönü	North_Caucasus_MBA	Yoruba	-0.0102	0.003881	-2.634	19466	19868	312825
Levant_N	Çayönü	CHG	Yoruba	-0.0292	0.003824	-7.629	26882	28498	464053
Levant_N	Çayönü	Anatolia_Kalehöyük_OldHittite_BA	Yoruba	-0.0187	0.003709	-5.031	24141	25059	413230
Levant_N	Çayönü	Anatolia_Kalehöyük_Assyrian_BA	Yoruba	-0.0157	0.00429	-3.66	17341	17895	296875
Levant_N	Çayönü	Anatolia_Ovaören_EBA	Yoruba	-0.0151	0.003724	-4.043	23933	24664	408445
Levant_N	Çayönü	Russia_Lola	Yoruba	-0.0058	0.004477	-1.299	18476	18692	296315
Levant_N	Çayönü	Late_Maykop	Yoruba	-0.0081	0.003771	-2.14	20928	21268	338012
Levant_N	Çayönü	Russia_Eneolithic_steppe	Yoruba	-0.0134	0.003487	-3.836	23018	23642	378749
Levant_N	Çayönü	Yamnaya_Caucasus	Yoruba	-0.011	0.003713	-2.971	19163	19591	309275
Levant_N	Çayönü	Tepecik-Çiftlik	Yoruba	-0.011	0.00405	-2.716	19306	19735	331528
Levant_N	Çayönü	Russia_Kura-Araxes	Yoruba	-0.01	0.005068	-1.982	12957	13219	208153
Levant_N	Çayönü	Pınarbaşı	Yoruba	0.0007	0.004623	0.162	20159	20129	321957
Levant_N	Çayönü	Alalakh_MLBA	Yoruba	0.0009	0.002747	0.332	25704	25657	420740
Levant_N	Çayönü	Caucasus_lowlands_LN	Yoruba	-0.0069	0.003531	-1.959	22034	22341	357943
Levant_N	Çayönü	Arslantepe_EBA	Yoruba	-0.0037	0.003311	-1.103	24236	24414	393912
Levant_N	Çayönü	Arslantepe_LC	Yoruba	-0.0015	0.002778	-0.528	25792	25868	423605
Levant_N	Çayönü	ÇamlıbelTarlası_LC	Yoruba	-0.01	0.003032	-3.282	25035	25538	412623
Levant_N	Çayönü	Büyükkaya_EC	Yoruba	-0.0214	0.005306	-4.028	13721	14320	221373
Levant_N	Çayönü	Ebla_EMBA	Yoruba	-0.0039	0.00314	-1.254	23660	23847	383662
Levant_N	Çayönü	İkiztepe_LC	Yoruba	-0.0096	0.004283	-2.244	13764	14031	218689
Levant_N	Çayönü	TellKurdu_EC	Yoruba	0.0037	0.004173	0.878	15128	15018	237677
Levant_N	Çayönü	TellKurdu_EMC	Yoruba	-0.0012	0.007899	-0.157	4164	4175	65012
Levant_N	Çayönü	TitrişHöyük_EBA	Yoruba	0.0125	0.011357	1.104	2005	1955	30532
Levant_N	Çayönü	Çatalhöyük	Yoruba	-0.0096	0.003966	-2.432	16894	17223	290013
Levant_N	Çayönü	Aşıklı	Yoruba	-0.0126	0.003788	-3.319	27326	28022	460414
Levant_N	Çayönü	cay008	Yoruba	-0.0582	0.011828	-4.921	1690	1898	30811
Levant_N	cay008	Zagros_N	Yoruba	-0.0209	0.006992	-2.988	3243	3381	55157
Levant_N	cay008	Armenia_Kura-Araxes	Yoruba	-0.0047	0.010033	-0.467	2542	2566	40566
Levant_N	cay008	Steppe_Maykop	Yoruba	-0.0036	0.008435	-0.431	2779	2800	45195
Levant_N	cay008	North_Caucasus	Yoruba	0.0034	0.008668	0.393	2445	2429	39055
Levant_N	cay008	Barcın	Yoruba	0.0135	0.006466	2.083	3401	3310	55142
Levant_N	cay008	Boncuklu	Yoruba	0.0048	0.007925	0.611	3330	3298	54616
Levant_N	cay008	Levant_BA_North	Yoruba	0.0021	0.007361	0.284	3270	3257	54053
Levant_N	cay008	Minoan_Lasithi	Yoruba	0.0105	0.008771	1.195	2816	2757	45590
Levant_N	cay008	Levant_Chl	Yoruba	0.0381	0.007407	5.137	2907	2694	45050
Levant_N	cay008	Menteşe	Yoruba	0.0287	0.012017	2.388	1678	1584	25331
Levant_N	cay008	Natufian	Yoruba	0.0946	0.012991	7.28	1504	1244	21915
Levant_N	cay008	Barcın_N_Chl	Yoruba	0.0179	0.009213	1.938	2667	2573	41886
Levant_N	cay008	Barcın_Chl	Yoruba	-0.0208	0.013068	-1.592	1534	1599	24428
Levant_N	cay008	Levant_BA_South	Yoruba	0.0283	0.009011	3.144	2475	2339	38366
Levant_N	cay008	Maykop	Yoruba	-0.0056	0.015102	-0.372	1213	1227	19034
Levant_N	cay008	Russia_Dolmen_LBA	Yoruba	0.0023	0.030963	0.076	279	278	4269
Levant_N	cay008	Eneolithic_Caucasus	Yoruba	-0.0139	0.011974	-1.163	1982	2038	30944
Levant_N	cay008	Anatolia_Harmanören_BA	Yoruba	0.0114	0.009996	1.14	2162	2114	33510
Levant_N	cay008	Iron_Gates_HG	Yoruba	0.0148	0.006884	2.145	3371	3273	55121
Levant_N	cay008	Maykop_Novosvobodnaya	Yoruba	0.0067	0.009391	0.708	2248	2218	35039
Levant_N	cay008	Minoan_Odigitria	Yoruba	0.0024	0.019515	0.125	719	716	10971
Levant_N	cay008	Late_North_Caucasus	Yoruba	0.0117	0.011235	1.042	2170	2120	33926
Levant_N	cay008	North_Caucasus_MBA	Yoruba	-0.0151	0.009715	-1.552	2321	2392	37231
Levant_N	cay008	CHG	Yoruba	-0.0404	0.008472	-4.773	3191	3460	55047
Levant_N	cay008	Anatolia_Kalehöyük_OldHittite_BA	Yoruba	0.0051	0.009155	0.554	2975	2945	49187
Levant_N	cay008	Anatolia_Kalehöyük_Assyrian_BA	Yoruba	0.0137	0.010955	1.251	2166	2108	35465
Levant_N	cay008	Anatolia_Ovaören_EBA	Yoruba	-0.0186	0.009135	-2.04	2873	2982	48847
Levant_N	cay008	Russia_Lola	Yoruba	0.0014	0.010836	0.126	2225	2219	35324
Levant_N	cay008	Late_Maykop	Yoruba	0.006	0.009063	0.666	2547	2517	40238
Levant_N	cay008	Russia_Eneolithic_steppe	Yoruba	-0.0018	0.008504	-0.216	2784	2795	44969
Levant_N	cay008	Yamnaya_Caucasus	Yoruba	-0.0041	0.009278	-0.445	2324	2343	37026
Levant_N	cay008	Tepecik-Çiftlik	Yoruba	0.0102	0.010616	0.965	2361	2313	39390
Levant_N	cay008	Russia_Kura-Araxes	Yoruba	-0.0122	0.014028	-0.867	1546	1584	25027
Levant_N	cay008	Pınarbaşı	Yoruba	0.0243	0.011134	2.18	2468	2351	38483
Levant_N	cay008	Alalakh_MLBA	Yoruba	0.0136	0.006414	2.121	3108	3024	49850
Levant_N	cay008	Caucasus_lowlands_LN	Yoruba	0.0001	0.008756	0.011	2656	2656	42674
Levant_N	cay008	Arslantepe_EBA	Yoruba	0.0085	0.008221	1.04	2925	2875	46748
Levant_N	cay008	Arslantepe_LC	Yoruba	0.0096	0.006641	1.444	3110	3051	50319
Levant_N	cay008	ÇamlıbelTarlası_LC	Yoruba	0.0026	0.007047	0.37	3018	3002	48976
Levant_N	cay008	Büyükkaya_EC	Yoruba	0.0239	0.013028	1.835	1717	1636	26663
Levant_N	cay008	Ebla_EMBA	Yoruba	0.0142	0.007836	1.815	2869	2788	45593
Levant_N	cay008	İkiztepe_LC	Yoruba	-0.0002	0.011731	-0.019	1661	1661	26048
Levant_N	cay008	TellKurdu_EC	Yoruba	0.022	0.011243	1.96	1850	1770	28592
Levant_N	cay008	TellKurdu_EMC	Yoruba	0.0436	0.021525	2.025	526	482	7818
Levant_N	cay008	TitrişHöyük_EBA	Yoruba	0.0012	0.030234	0.039	247	246	3758
Levant_N	cay008	Çatalhöyük	Yoruba	-0.0088	0.010998	-0.805	2051	2088	34636
Levant_N	cay008	Aşıklı	Yoruba	-0.0028	0.009206	-0.307	3290	3309	54627
Levant_N	cay008	Çayönü	Yoruba	-0.0221	0.012154	-1.82	1816	1898	30811
North_Caucasus	Zagros_N	Çayönü	Yoruba	0.024	0.002899	8.278	28480	27145	445006
North_Caucasus	Zagros_N	cay008	Yoruba	0.0097	0.006904	1.404	3255	3192	52438
North_Caucasus	Armenia_Kura-Araxes	Çayönü	Yoruba	-0.0107	0.003731	-2.872	21677	22147	348648
North_Caucasus	Armenia_Kura-Araxes	cay008	Yoruba	-0.0193	0.009659	-1.996	2510	2608	41383
North_Caucasus	Steppe_Maykop	Çayönü	Yoruba	0.0207	0.003169	6.54	23753	22788	386283
North_Caucasus	Steppe_Maykop	cay008	Yoruba	0.0097	0.008041	1.202	2749	2697	45678
North_Caucasus	Levant_N	Çayönü	Yoruba	-0.0235	0.003338	-7.05	20673	21669	328317
North_Caucasus	Levant_N	cay008	Yoruba	-0.0226	0.008857	-2.553	2429	2541	39055
North_Caucasus	Barcın	Çayönü	Yoruba	-0.0383	0.002709	-14.126	26449	28553	444870
North_Caucasus	Barcın	cay008	Yoruba	-0.0299	0.006606	-4.526	3108	3300	52421
Barcın_N_Chl	Pınarbaşı	Çayönü	Yoruba	0.0098	0.005122	1.91	21525	21108	354848
Barcın_Chl	Boncuklu	Çayönü	Yoruba	0.0005	0.004976	0.104	14728	14713	235632
Barcın_Chl	Pınarbaşı	Çayönü	Yoruba	0.0027	0.006375	0.416	12185	12121	191094
North_Caucasus	Levant_BA_North	Çayönü	Yoruba	-0.0136	0.00313	-4.338	26949	27691	434621
North_Caucasus	Levant_BA_North	cay008	Yoruba	-0.0135	0.00763	-1.77	3117	3202	51273
North_Caucasus	Minoan_Lasithi	Çayönü	Yoruba	-0.025	0.003547	-7.056	23405	24607	384990
North_Caucasus	Minoan_Lasithi	cay008	Yoruba	-0.0232	0.008026	-2.89	2749	2879	45522
North_Caucasus	Levant_Chl	Çayönü	Yoruba	-0.0269	0.003003	-8.946	23332	24621	379058
North_Caucasus	Levant_Chl	cay008	Yoruba	-0.0241	0.007149	-3.369	2733	2868	44848
North_Caucasus	Menteşe	Çayönü	Yoruba	-0.0424	0.00449	-9.448	12872	14013	210380
North_Caucasus	Menteşe	cay008	Yoruba	-0.0209	0.011763	-1.781	1559	1625	24953
North_Caucasus	Natufian	Çayönü	Yoruba	0.0066	0.005206	1.259	11790	11636	177431
North_Caucasus	Natufian	cay008	Yoruba	0.0203	0.013529	1.502	1429	1372	21508
North_Caucasus	Barcın_N_Chl	Çayönü	Yoruba	-0.0349	0.00403	-8.67	21501	23058	349868
North_Caucasus	Barcın_N_Chl	cay008	Yoruba	-0.0375	0.009552	-3.931	2518	2715	41454
North_Caucasus	Barcın_Chl	Çayönü	Yoruba	-0.0313	0.005384	-5.812	12496	13304	200721
North_Caucasus	Barcın_Chl	cay008	Yoruba	-0.0508	0.013597	-3.737	1472	1629	24201
North_Caucasus	Levant_BA_South	Çayönü	Yoruba	-0.0147	0.003575	-4.108	20279	20884	320620
North_Caucasus	Levant_BA_South	cay008	Yoruba	-0.0127	0.008831	-1.438	2405	2467	38206
North_Caucasus	Maykop	Çayönü	Yoruba	-0.0186	0.00504	-3.687	9971	10349	159474
North_Caucasus	Maykop	cay008	Yoruba	-0.034	0.013799	-2.466	1161	1243	19107
North_Caucasus	Russia_Dolmen_LBA	Çayönü	Yoruba	0.0073	0.00969	0.754	2296	2263	35820
North_Caucasus	Russia_Dolmen_LBA	cay008	Yoruba	-0.0293	0.028656	-1.022	271	287	4302
North_Caucasus	Eneolithic_Caucasus	Çayönü	Yoruba	-0.0115	0.004519	-2.554	16623	17011	261983
North_Caucasus	Eneolithic_Caucasus	cay008	Yoruba	-0.0275	0.011948	-2.299	1941	2050	31055
North_Caucasus	Anatolia_Harmanören_BA	Çayönü	Yoruba	-0.0303	0.003961	-7.661	17363	18449	280134
North_Caucasus	Anatolia_Harmanören_BA	cay008	Yoruba	-0.0208	0.009326	-2.228	2076	2164	33544
North_Caucasus	Iron_Gates_HG	Çayönü	Yoruba	0.0053	0.002897	1.819	26898	26616	444852
North_Caucasus	Iron_Gates_HG	cay008	Yoruba	0.0109	0.006787	1.607	3150	3082	52419
North_Caucasus	Maykop_Novosvobodnaya	Çayönü	Yoruba	-0.0161	0.003716	-4.324	18427	19029	295339
North_Caucasus	Maykop_Novosvobodnaya	cay008	Yoruba	-0.0108	0.009059	-1.187	2187	2235	35164
North_Caucasus	Minoan_Odigitria	Çayönü	Yoruba	-0.0297	0.006413	-4.631	5758	6111	91812
North_Caucasus	Minoan_Odigitria	cay008	Yoruba	-0.0352	0.017858	-1.97	669	718	10952
North_Caucasus	Late_North_Caucasus	Çayönü	Yoruba	-0.0022	0.004759	-0.464	18039	18119	291145
North_Caucasus	Late_North_Caucasus	cay008	Yoruba	0.0021	0.011347	0.189	2129	2120	34572
North_Caucasus	North_Caucasus_MBA	Çayönü	Yoruba	-0.0133	0.003814	-3.477	19864	20398	319832
North_Caucasus	North_Caucasus_MBA	cay008	Yoruba	-0.0248	0.009497	-2.608	2307	2424	37935
North_Caucasus	CHG	Çayönü	Yoruba	0.0055	0.003863	1.427	27322	27023	443670
North_Caucasus	CHG	cay008	Yoruba	-0.0123	0.008722	-1.412	3148	3227	52307
North_Caucasus	Anatolia_Kalehöyük_OldHittite_BA	Çayönü	Yoruba	-0.0267	0.003864	-6.902	23471	24757	392544
North_Caucasus	Anatolia_Kalehöyük_OldHittite_BA	cay008	Yoruba	-0.0167	0.009383	-1.776	2776	2870	46464
North_Caucasus	Anatolia_Kalehöyük_Assyrian_BA	Çayönü	Yoruba	-0.0255	0.004196	-6.073	16762	17639	281060
North_Caucasus	Anatolia_Kalehöyük_Assyrian_BA	cay008	Yoruba	-0.0175	0.011539	-1.515	2004	2076	33470
North_Caucasus	Anatolia_Ovaören_EBA	Çayönü	Yoruba	-0.0275	0.003605	-7.615	23213	24524	388990
North_Caucasus	Anatolia_Ovaören_EBA	cay008	Yoruba	-0.0291	0.009097	-3.195	2747	2911	46278
North_Caucasus	Russia_Lola	Çayönü	Yoruba	0.015	0.004601	3.252	18798	18244	302158
North_Caucasus	Russia_Lola	cay008	Yoruba	0.0078	0.011089	0.702	2177	2143	35900
North_Caucasus	Late_Maykop	Çayönü	Yoruba	-0.0127	0.00363	-3.505	21287	21836	345213
North_Caucasus	Late_Maykop	cay008	Yoruba	-0.0178	0.009151	-1.941	2466	2555	40875
North_Caucasus	Russia_Eneolithic_steppe	Çayönü	Yoruba	0.0119	0.003225	3.676	23580	23027	386837
North_Caucasus	Russia_Eneolithic_steppe	cay008	Yoruba	0.0058	0.007892	0.732	2750	2719	45723
North_Caucasus	Yamnaya_Caucasus	Çayönü	Yoruba	0.0018	0.003409	0.526	19210	19142	314872
North_Caucasus	Yamnaya_Caucasus	cay008	Yoruba	-0.0078	0.008993	-0.864	2232	2267	37477
North_Caucasus	Tepecik-Çiftlik	Çayönü	Yoruba	-0.0313	0.003886	-8.047	18818	20033	318172
North_Caucasus	Tepecik-Çiftlik	cay008	Yoruba	-0.0365	0.010495	-3.475	2156	2319	37548
North_Caucasus	Russia_Kura-Araxes	Çayönü	Yoruba	-0.0067	0.005004	-1.336	13128	13305	209749
North_Caucasus	Russia_Kura-Araxes	cay008	Yoruba	-0.014	0.012986	-1.079	1541	1585	25041
Levant_BA_South	Boncuklu	Çayönü	Yoruba	-0.012	0.003275	-3.655	26605	27250	441004
Levant_BA_South	Pınarbaşı	Çayönü	Yoruba	-0.0089	0.004857	-1.834	19359	19707	308278
Maykop	Boncuklu	Çayönü	Yoruba	-0.0075	0.004869	-1.539	11673	11849	185428
North_Caucasus	Alalakh_MLBA	Çayönü	Yoruba	-0.0207	0.00264	-7.843	25520	26599	420204
North_Caucasus	Alalakh_MLBA	cay008	Yoruba	-0.0209	0.006558	-3.179	2989	3117	49524
North_Caucasus	Caucasus_lowlands_LN	Çayönü	Yoruba	-0.0223	0.003642	-6.126	22190	23203	360192
North_Caucasus	Caucasus_lowlands_LN	cay008	Yoruba	-0.0226	0.009109	-2.476	2591	2711	42708
North_Caucasus	Arslantepe_EBA	Çayönü	Yoruba	-0.0242	0.003298	-7.352	24342	25551	399344
North_Caucasus	Arslantepe_EBA	cay008	Yoruba	-0.0232	0.0078	-2.977	2864	3000	47195
North_Caucasus	Arslantepe_LC	Çayönü	Yoruba	-0.022	0.002698	-8.171	25550	26702	422123
North_Caucasus	Arslantepe_LC	cay008	Yoruba	-0.0211	0.006836	-3.091	2987	3116	49753
North_Caucasus	ÇamlıbelTarlası_LC	Çayönü	Yoruba	-0.0268	0.002992	-8.956	25086	26468	413824
North_Caucasus	ÇamlıbelTarlası_LC	cay008	Yoruba	-0.0308	0.007152	-4.303	2910	3095	48791
North_Caucasus	Büyükkaya_EC	Çayönü	Yoruba	-0.0393	0.004839	-8.116	13735	14858	223812
North_Caucasus	Büyükkaya_EC	cay008	Yoruba	-0.0316	0.012471	-2.531	1641	1748	26832
North_Caucasus	Ebla_EMBA	Çayönü	Yoruba	-0.0249	0.003049	-8.183	23547	24752	382958
North_Caucasus	Ebla_EMBA	cay008	Yoruba	-0.0223	0.007624	-2.922	2754	2879	45280
North_Caucasus	İkiztepe_LC	Çayönü	Yoruba	-0.0278	0.004132	-6.739	13781	14570	220953
North_Caucasus	İkiztepe_LC	cay008	Yoruba	-0.0368	0.011029	-3.34	1611	1734	26235
North_Caucasus	TellKurdu_EC	Çayönü	Yoruba	-0.0425	0.004145	-10.258	14718	16025	238010
North_Caucasus	TellKurdu_EC	cay008	Yoruba	-0.0271	0.010639	-2.548	1774	1872	28436
North_Caucasus	TellKurdu_EMC	Çayönü	Yoruba	-0.0308	0.007828	-3.937	4077	4336	64563
North_Caucasus	TellKurdu_EMC	cay008	Yoruba	-0.0391	0.022008	-1.777	472	510	7731
North_Caucasus	TitrişHöyük_EBA	Çayönü	Yoruba	-0.0266	0.011301	-2.353	1952	2058	30649
North_Caucasus	TitrişHöyük_EBA	cay008	Yoruba	-0.0418	0.032274	-1.295	229	249	3695
North_Caucasus	Çatalhöyük	Çayönü	Yoruba	-0.0406	0.004058	-10	16051	17409	273644
North_Caucasus	Çatalhöyük	cay008	Yoruba	-0.0348	0.011609	-2.998	1892	2029	32444
North_Caucasus	Aşıklı	Çayönü	Yoruba	-0.0255	0.003944	-6.467	26744	28144	439998
North_Caucasus	Aşıklı	cay008	Yoruba	-0.0235	0.008742	-2.685	3123	3273	51898
North_Caucasus	Çayönü	Zagros_N	Yoruba	0.0089	0.002748	3.248	27634	27145	445006
North_Caucasus	Çayönü	Armenia_Kura-Araxes	Yoruba	0.0074	0.003653	2.033	22478	22147	348648
North_Caucasus	Çayönü	Steppe_Maykop	Yoruba	0.066	0.003316	19.895	26007	22788	386283
North_Caucasus	Çayönü	Levant_N	Yoruba	-0.0313	0.003428	-9.128	20354	21669	328317
North_Caucasus	Çayönü	Barcın	Yoruba	-0.0327	0.00277	-11.813	26744	28553	444870
North_Caucasus	Çayönü	Boncuklu	Yoruba	-0.0262	0.003169	-8.266	26781	28222	441841
North_Caucasus	Çayönü	Levant_BA_North	Yoruba	-0.0287	0.00298	-9.622	26147	27691	434621
North_Caucasus	Çayönü	Minoan_Lasithi	Yoruba	-0.017	0.003304	-5.149	23784	24607	384990
North_Caucasus	Çayönü	Levant_Chl	Yoruba	-0.0258	0.002884	-8.951	23381	24621	379058
North_Caucasus	Çayönü	Menteşe	Yoruba	-0.03	0.004637	-6.476	13196	14013	210380
North_Caucasus	Çayönü	Natufian	Yoruba	-0.0226	0.004721	-4.795	11121	11636	177431
North_Caucasus	Çayönü	Barcın_N_Chl	Yoruba	-0.0335	0.003824	-8.751	21565	23058	349868
North_Caucasus	Çayönü	Barcın_Chl	Yoruba	-0.0062	0.004852	-1.274	13140	13304	200721
North_Caucasus	Çayönü	Levant_BA_South	Yoruba	-0.011	0.003581	-3.07	20430	20884	320620
North_Caucasus	Çayönü	Maykop	Yoruba	0.0074	0.005113	1.456	10504	10349	159474
North_Caucasus	Çayönü	Russia_Dolmen_LBA	Yoruba	0.0263	0.010116	2.595	2385	2263	35820
North_Caucasus	Çayönü	Eneolithic_Caucasus	Yoruba	0.0095	0.004263	2.221	17337	17011	261983
North_Caucasus	Çayönü	Anatolia_Harmanören_BA	Yoruba	-0.0088	0.00412	-2.148	18126	18449	280134
North_Caucasus	Çayönü	Iron_Gates_HG	Yoruba	0.0353	0.00293	12.037	28563	26616	444852
North_Caucasus	Çayönü	Maykop_Novosvobodnaya	Yoruba	0.0089	0.003722	2.397	19372	19029	295339
North_Caucasus	Çayönü	Minoan_Odigitria	Yoruba	-0.0138	0.006346	-2.174	5945	6111	91812
North_Caucasus	Çayönü	Late_North_Caucasus	Yoruba	0.0381	0.004639	8.211	19554	18119	291145
North_Caucasus	Çayönü	North_Caucasus_MBA	Yoruba	0.008	0.00374	2.137	20727	20398	319832
North_Caucasus	Çayönü	CHG	Yoruba	0.0173	0.003673	4.721	27977	27023	443670
North_Caucasus	Çayönü	Anatolia_Kalehöyük_OldHittite_BA	Yoruba	-0.0274	0.003581	-7.658	23435	24757	392544
North_Caucasus	Çayönü	Anatolia_Kalehöyük_Assyrian_BA	Yoruba	-0.0244	0.004184	-5.823	16800	17639	281060
North_Caucasus	Çayönü	Anatolia_Ovaören_EBA	Yoruba	-0.0272	0.003681	-7.398	23223	24524	388990
North_Caucasus	Çayönü	Russia_Lola	Yoruba	0.0653	0.004528	14.42	20792	18244	302158
North_Caucasus	Çayönü	Late_Maykop	Yoruba	0.0102	0.003786	2.698	22287	21836	345213
North_Caucasus	Çayönü	Russia_Eneolithic_steppe	Yoruba	0.0616	0.00325	18.957	26051	23027	386837
North_Caucasus	Çayönü	Yamnaya_Caucasus	Yoruba	0.0575	0.003719	15.473	21479	19142	314872
North_Caucasus	Çayönü	Tepecik-Çiftlik	Yoruba	-0.0378	0.004017	-9.406	18574	20033	318172
North_Caucasus	Çayönü	Russia_Kura-Araxes	Yoruba	0.0133	0.00499	2.66	13663	13305	209749
North_Caucasus	Çayönü	Pınarbaşı	Yoruba	-0.0227	0.004421	-5.135	20269	21211	323784
North_Caucasus	Çayönü	Alalakh_MLBA	Yoruba	-0.0128	0.0027	-4.757	25925	26599	420204
North_Caucasus	Çayönü	Caucasus_lowlands_LN	Yoruba	-0.0128	0.003405	-3.762	22616	23203	360192
North_Caucasus	Çayönü	Arslantepe_EBA	Yoruba	-0.0142	0.003181	-4.474	24834	25551	399344
North_Caucasus	Çayönü	Arslantepe_LC	Yoruba	-0.0138	0.002721	-5.066	25976	26702	422123
North_Caucasus	Çayönü	ÇamlıbelTarlası_LC	Yoruba	-0.0202	0.002953	-6.852	25418	26468	413824
North_Caucasus	Çayönü	Büyükkaya_EC	Yoruba	-0.0264	0.005063	-5.219	14093	14858	223812
North_Caucasus	Çayönü	Ebla_EMBA	Yoruba	-0.0197	0.00303	-6.518	23794	24752	382958
North_Caucasus	Çayönü	İkiztepe_LC	Yoruba	-0.0141	0.004022	-3.511	14165	14570	220953
North_Caucasus	Çayönü	TellKurdu_EC	Yoruba	-0.0392	0.003975	-9.856	14817	16025	238010
North_Caucasus	Çayönü	TellKurdu_EMC	Yoruba	-0.0206	0.007941	-2.589	4161	4336	64563
North_Caucasus	Çayönü	TitrişHöyük_EBA	Yoruba	-0.0212	0.011131	-1.903	1973	2058	30649
North_Caucasus	Çayönü	Çatalhöyük	Yoruba	-0.0411	0.004306	-9.553	16033	17409	273644
North_Caucasus	Çayönü	Aşıklı	Yoruba	-0.0299	0.003728	-8.021	26509	28144	439998
North_Caucasus	Çayönü	cay008	Yoruba	-0.062	0.012058	-5.141	1650	1868	28638
North_Caucasus	cay008	Zagros_N	Yoruba	0.0133	0.006623	2.004	3278	3192	52438
North_Caucasus	cay008	Armenia_Kura-Araxes	Yoruba	0.0133	0.009652	1.382	2679	2608	41383
North_Caucasus	cay008	Steppe_Maykop	Yoruba	0.0694	0.007893	8.787	3099	2697	45678
North_Caucasus	cay008	Levant_N	Yoruba	-0.0192	0.008375	-2.294	2445	2541	39055
North_Caucasus	cay008	Barcın	Yoruba	-0.0159	0.006246	-2.541	3197	3300	52421
North_Caucasus	cay008	Boncuklu	Yoruba	-0.0074	0.007664	-0.963	3204	3252	52077
North_Caucasus	cay008	Levant_BA_North	Yoruba	-0.0148	0.007255	-2.041	3109	3202	51273
North_Caucasus	cay008	Minoan_Lasithi	Yoruba	-0.0104	0.008267	-1.262	2820	2879	45522
North_Caucasus	cay008	Levant_Chl	Yoruba	-0.0118	0.007059	-1.668	2801	2868	44848
North_Caucasus	cay008	Menteşe	Yoruba	-0.0058	0.01227	-0.471	1607	1625	24953
North_Caucasus	cay008	Natufian	Yoruba	0.0108	0.01306	0.827	1402	1372	21508
North_Caucasus	cay008	Barcın_N_Chl	Yoruba	-0.0221	0.009106	-2.426	2597	2715	41454
North_Caucasus	cay008	Barcın_Chl	Yoruba	-0.0175	0.013177	-1.33	1573	1629	24201
North_Caucasus	cay008	Levant_BA_South	Yoruba	-0.0024	0.008617	-0.281	2455	2467	38206
North_Caucasus	cay008	Maykop	Yoruba	0.0037	0.014501	0.258	1252	1243	19107
North_Caucasus	cay008	Russia_Dolmen_LBA	Yoruba	-0.0007	0.029607	-0.023	287	287	4302
North_Caucasus	cay008	Eneolithic_Caucasus	Yoruba	0.0078	0.012349	0.634	2082	2050	31055
North_Caucasus	cay008	Anatolia_Harmanören_BA	Yoruba	0.0068	0.009946	0.683	2193	2164	33544
North_Caucasus	cay008	Iron_Gates_HG	Yoruba	0.051	0.00665	7.675	3413	3082	52419
North_Caucasus	cay008	Maykop_Novosvobodnaya	Yoruba	0.0226	0.009081	2.485	2338	2235	35164
North_Caucasus	cay008	Minoan_Odigitria	Yoruba	-0.0041	0.018365	-0.226	712	718	10952
North_Caucasus	cay008	Late_North_Caucasus	Yoruba	0.0537	0.010977	4.89	2361	2120	34572
North_Caucasus	cay008	North_Caucasus_MBA	Yoruba	0.0062	0.009048	0.689	2455	2424	37935
North_Caucasus	cay008	CHG	Yoruba	0.0075	0.008593	0.871	3275	3227	52307
North_Caucasus	cay008	Anatolia_Kalehöyük_OldHittite_BA	Yoruba	0.0015	0.00958	0.158	2879	2870	46464
North_Caucasus	cay008	Anatolia_Kalehöyük_Assyrian_BA	Yoruba	-0.0048	0.010777	-0.444	2056	2076	33470
North_Caucasus	cay008	Anatolia_Ovaören_EBA	Yoruba	-0.0246	0.008588	-2.868	2771	2911	46278
North_Caucasus	cay008	Russia_Lola	Yoruba	0.0769	0.011211	6.857	2500	2143	35900
North_Caucasus	cay008	Late_Maykop	Yoruba	0.0234	0.008751	2.67	2677	2555	40875
North_Caucasus	cay008	Russia_Eneolithic_steppe	Yoruba	0.0606	0.007594	7.984	3070	2719	45723
North_Caucasus	cay008	Yamnaya_Caucasus	Yoruba	0.0606	0.008709	6.964	2559	2267	37477
North_Caucasus	cay008	Tepecik-Çiftlik	Yoruba	-0.0218	0.010055	-2.165	2220	2319	37548
North_Caucasus	cay008	Russia_Kura-Araxes	Yoruba	0.0086	0.013136	0.654	1612	1585	25041
North_Caucasus	cay008	Pınarbaşı	Yoruba	-0.0152	0.010742	-1.419	2437	2513	38532
North_Caucasus	cay008	Alalakh_MLBA	Yoruba	-0.0079	0.006168	-1.283	3068	3117	49524
North_Caucasus	cay008	Caucasus_lowlands_LN	Yoruba	0.0004	0.008676	0.042	2713	2711	42708
North_Caucasus	cay008	Arslantepe_EBA	Yoruba	-0.0066	0.007549	-0.872	2961	3000	47195
North_Caucasus	cay008	Arslantepe_LC	Yoruba	-0.0028	0.006374	-0.445	3098	3116	49753
North_Caucasus	cay008	ÇamlıbelTarlası_LC	Yoruba	-0.0118	0.006682	-1.764	3023	3095	48791
North_Caucasus	cay008	Büyükkaya_EC	Yoruba	-0.0027	0.01209	-0.221	1739	1748	26832
North_Caucasus	cay008	Ebla_EMBA	Yoruba	-0.0058	0.00734	-0.79	2846	2879	45280
North_Caucasus	cay008	İkiztepe_LC	Yoruba	-0.0101	0.0116	-0.868	1700	1734	26235
North_Caucasus	cay008	TellKurdu_EC	Yoruba	-0.0237	0.011751	-2.014	1786	1872	28436
North_Caucasus	cay008	TellKurdu_EMC	Yoruba	-0.012	0.021122	-0.569	498	510	7731
North_Caucasus	cay008	TitrişHöyük_EBA	Yoruba	-0.016	0.031324	-0.511	241	249	3695
North_Caucasus	cay008	Çatalhöyük	Yoruba	-0.0258	0.011221	-2.3	1927	2029	32444
North_Caucasus	cay008	Aşıklı	Yoruba	-0.022	0.009065	-2.43	3132	3273	51898
North_Caucasus	cay008	Çayönü	Yoruba	-0.0654	0.012212	-5.355	1638	1868	28638
Barcın	Zagros_N	Çayönü	Yoruba	0.0582	0.002758	21.109	126928	112963	2152039
Barcın	Zagros_N	cay008	Yoruba	0.0432	0.004435	9.737	14195	13020	247077
Barcın	Armenia_Kura-Araxes	Çayönü	Yoruba	0.0285	0.003168	8.983	32276	30490	521597
Barcın	Armenia_Kura-Araxes	cay008	Yoruba	0.0178	0.007547	2.36	3705	3576	61001
Barcın	Steppe_Maykop	Çayönü	Yoruba	0.0539	0.002902	18.568	44259	39733	707361
Barcın	Steppe_Maykop	cay008	Yoruba	0.0373	0.006003	6.209	5030	4669	82638
Barcın	Levant_N	Çayönü	Yoruba	0.0129	0.002698	4.783	28183	27465	465007
Barcın	Levant_N	cay008	Yoruba	0.0151	0.006671	2.263	3310	3212	55142
Barcın	North_Caucasus	Çayönü	Yoruba	0.0383	0.002709	14.126	28553	26449	444870
Barcın	North_Caucasus	cay008	Yoruba	0.0299	0.006606	4.526	3300	3108	52421
Maykop	Pınarbaşı	Çayönü	Yoruba	-0.0076	0.006709	-1.129	9730	9879	151468
Russia_Dolmen_LBA	Boncuklu	Çayönü	Yoruba	-0.0211	0.008464	-2.497	2796	2917	45798
Russia_Dolmen_LBA	Pınarbaşı	Çayönü	Yoruba	-0.035	0.011409	-3.069	2139	2294	34561
Barcın	Levant_BA_North	Çayönü	Yoruba	0.0204	0.002217	9.187	113503	108971	2078111
Barcın	Levant_BA_North	cay008	Yoruba	0.0221	0.004034	5.483	12919	12360	239345
Barcın	Minoan_Lasithi	Çayönü	Yoruba	0.011	0.002707	4.073	47834	46791	860485
Barcın	Minoan_Lasithi	cay008	Yoruba	0.0041	0.005967	0.693	5489	5444	100277
Barcın	Levant_Chl	Çayönü	Yoruba	0.0092	0.002259	4.084	38542	37837	661145
Barcın	Levant_Chl	cay008	Yoruba	0.0097	0.005215	1.853	4458	4373	77216
Barcın	Menteşe	Çayönü	Yoruba	-0.0033	0.003319	-0.993	18094	18213	312626
Barcın	Menteşe	cay008	Yoruba	0.008	0.008709	0.916	2126	2092	36689
Barcın	Natufian	Çayönü	Yoruba	0.0428	0.004304	9.95	14653	13450	225517
Barcın	Natufian	cay008	Yoruba	0.0554	0.010106	5.485	1757	1573	27278
Barcın	Barcın_N_Chl	Çayönü	Yoruba	0.0005	0.002921	0.159	32836	32806	582028
Barcın	Barcın_N_Chl	cay008	Yoruba	0.0082	0.006423	1.276	3849	3786	68059
Barcın	Barcın_Chl	Çayönü	Yoruba	0.0044	0.004418	0.985	14759	14631	236652
Barcın	Barcın_Chl	cay008	Yoruba	-0.0179	0.01119	-1.599	1717	1779	28419
Barcın	Levant_BA_South	Çayönü	Yoruba	0.0204	0.002777	7.35	27534	26432	446201
Barcın	Levant_BA_South	cay008	Yoruba	0.0235	0.006532	3.603	3253	3104	52759
Barcın	Maykop	Çayönü	Yoruba	0.017	0.00431	3.94	11929	11530	186135
Barcın	Maykop	cay008	Yoruba	0.0004	0.011451	0.032	1387	1386	22211
Barcın	Russia_Dolmen_LBA	Çayönü	Yoruba	0.0329	0.007576	4.337	2952	2765	46092
Barcın	Russia_Dolmen_LBA	cay008	Yoruba	0.0092	0.022318	0.414	335	329	5437
Barcın	Eneolithic_Caucasus	Çayönü	Yoruba	0.0279	0.00399	6.99	21214	20063	327511
Barcın	Eneolithic_Caucasus	cay008	Yoruba	0.0067	0.009761	0.687	2439	2407	38530
Barcın	Anatolia_Harmanören_BA	Çayönü	Yoruba	0.008	0.003088	2.583	21415	21077	349042
Barcın	Anatolia_Harmanören_BA	cay008	Yoruba	0.0104	0.007321	1.418	2541	2489	41548
Barcın	Iron_Gates_HG	Çayönü	Yoruba	0.0442	0.002494	17.74	120223	110036	2141760
Barcın	Iron_Gates_HG	cay008	Yoruba	0.0429	0.004141	10.352	13613	12493	246023
Barcın	Maykop_Novosvobodnaya	Çayönü	Yoruba	0.0224	0.002973	7.544	23786	22742	372437
Barcın	Maykop_Novosvobodnaya	cay008	Yoruba	0.016	0.006978	2.294	2765	2678	43817
Barcın	Minoan_Odigitria	Çayönü	Yoruba	0.0046	0.005142	0.897	6559	6499	104864
Barcın	Minoan_Odigitria	cay008	Yoruba	0.0012	0.014312	0.087	763	761	12508
Barcın	Late_North_Caucasus	Çayönü	Yoruba	0.0367	0.003991	9.197	24813	23056	382912
Barcın	Late_North_Caucasus	cay008	Yoruba	0.0362	0.008839	4.099	2885	2683	45171
Barcın	North_Caucasus_MBA	Çayönü	Yoruba	0.0227	0.003205	7.079	27051	25850	433009
Barcın	North_Caucasus_MBA	cay008	Yoruba	0.006	0.007415	0.811	3112	3074	50909
Barcın	CHG	Çayönü	Yoruba	0.041	0.003271	12.537	122069	112452	2144358
Barcın	CHG	cay008	Yoruba	0.0215	0.005389	3.987	13620	13047	246370
Barcın	Anatolia_Kalehöyük_OldHittite_BA	Çayönü	Yoruba	0.0104	0.002775	3.742	100909	98835	1905977
Barcın	Anatolia_Kalehöyük_OldHittite_BA	cay008	Yoruba	0.0067	0.005072	1.328	11463	11310	220140
Barcın	Anatolia_Kalehöyük_Assyrian_BA	Çayönü	Yoruba	0.0086	0.002988	2.868	71022	69816	1353498
Barcın	Anatolia_Kalehöyük_Assyrian_BA	cay008	Yoruba	0.0001	0.00554	0.011	8105	8104	157593
Barcın	Anatolia_Ovaören_EBA	Çayönü	Yoruba	0.0065	0.002486	2.615	97655	96393	1864933
Barcın	Anatolia_Ovaören_EBA	cay008	Yoruba	0.0036	0.004652	0.771	11191	11111	215878
Barcın	Russia_Lola	Çayönü	Yoruba	0.0527	0.004074	12.942	26206	23581	395177
Barcın	Russia_Lola	cay008	Yoruba	0.0408	0.00936	4.357	3004	2769	46587
Barcın	Late_Maykop	Çayönü	Yoruba	0.0261	0.00305	8.552	30958	29384	503055
Barcın	Late_Maykop	cay008	Yoruba	0.0149	0.006814	2.181	3553	3449	58892
Barcın	Russia_Eneolithic_steppe	Çayönü	Yoruba	0.0476	0.002891	16.481	39595	35994	626171
Barcın	Russia_Eneolithic_steppe	cay008	Yoruba	0.0413	0.006258	6.596	4545	4184	72881
Barcın	Yamnaya_Caucasus	Çayönü	Yoruba	0.0409	0.002869	14.242	26254	24194	405266
Barcın	Yamnaya_Caucasus	cay008	Yoruba	0.0319	0.007548	4.229	3046	2858	47867
Barcın	Tepecik-Çiftlik	Çayönü	Yoruba	0.0068	0.002487	2.718	77897	76851	1497248
Barcın	Tepecik-Çiftlik	cay008	Yoruba	0.0044	0.0052	0.842	8795	8719	172149
Barcın	Russia_Kura-Araxes	Çayönü	Yoruba	0.0309	0.004338	7.13	16961	15944	263805
Barcın	Russia_Kura-Araxes	cay008	Yoruba	0.0186	0.010681	1.742	1954	1882	31230
Eneolithic_Caucasus	Boncuklu	Çayönü	Yoruba	-0.0213	0.004364	-4.871	20231	21110	325316
Eneolithic_Caucasus	Pınarbaşı	Çayönü	Yoruba	-0.0167	0.005621	-2.977	15937	16480	250300
Anatolia_Harmanören_BA	Boncuklu	Çayönü	Yoruba	0.0013	0.003784	0.332	21321	21268	346533
Barcın	Alalakh_MLBA	Çayönü	Yoruba	0.0154	0.001862	8.27	54553	52899	955947
Barcın	Alalakh_MLBA	cay008	Yoruba	0.0181	0.004306	4.213	6195	5974	110343
Barcın	Caucasus_lowlands_LN	Çayönü	Yoruba	0.0154	0.002855	5.408	32312	31329	536276
Barcın	Caucasus_lowlands_LN	cay008	Yoruba	0.0068	0.006663	1.014	3712	3662	62792
Barcın	Arslantepe_EBA	Çayönü	Yoruba	0.0136	0.00255	5.34	41709	40588	713373
Barcın	Arslantepe_EBA	cay008	Yoruba	0.011	0.005317	2.075	4777	4673	82922
Barcın	Arslantepe_LC	Çayönü	Yoruba	0.0136	0.001991	6.809	58768	57196	1049556
Barcın	Arslantepe_LC	cay008	Yoruba	0.0082	0.00441	1.852	6673	6565	121822
Barcın	ÇamlıbelTarlası_LC	Çayönü	Yoruba	0.0126	0.002087	6.053	53765	52423	951705
Barcın	ÇamlıbelTarlası_LC	cay008	Yoruba	0.009	0.004721	1.898	6114	6005	109854
Barcın	Büyükkaya_EC	Çayönü	Yoruba	0.0025	0.004036	0.609	18108	18019	301611
Barcın	Büyükkaya_EC	cay008	Yoruba	0.0168	0.009454	1.776	2134	2063	35618
Barcın	Ebla_EMBA	Çayönü	Yoruba	0.0131	0.002135	6.132	38535	37539	651680
Barcın	Ebla_EMBA	cay008	Yoruba	0.0064	0.005117	1.25	4378	4322	75652
Barcın	İkiztepe_LC	Çayönü	Yoruba	0.0141	0.003274	4.295	17169	16692	274579
Barcın	İkiztepe_LC	cay008	Yoruba	0.0038	0.009406	0.408	1994	1979	32340
Barcın	TellKurdu_EC	Çayönü	Yoruba	-0.0044	0.003154	-1.383	18017	18175	299856
Barcın	TellKurdu_EC	cay008	Yoruba	-0.0038	0.00843	-0.447	2112	2128	35498
Barcın	TellKurdu_EMC	Çayönü	Yoruba	0.004	0.006863	0.59	4622	4585	73418
Barcın	TellKurdu_EMC	cay008	Yoruba	-0.0087	0.01836	-0.472	534	543	8786
Barcın	TitrişHöyük_EBA	Çayönü	Yoruba	0.0111	0.009068	1.225	2212	2163	34800
Barcın	TitrişHöyük_EBA	cay008	Yoruba	-0.0291	0.028035	-1.039	260	276	4225
Barcın	Çatalhöyük	Çayönü	Yoruba	-0.0021	0.002347	-0.913	66419	66704	1301034
Barcın	Çatalhöyük	cay008	Yoruba	0.0026	0.005475	0.474	7630	7590	150848
Barcın	Aşıklı	Çayönü	Yoruba	0.0126	0.002836	4.437	112279	109489	2125934
Barcın	Aşıklı	cay008	Yoruba	0.0066	0.004939	1.33	12712	12546	244253
Barcın	Çayönü	Zagros_N	Yoruba	-0.0134	0.002282	-5.881	109971	112963	2152039
Barcın	Çayönü	Armenia_Kura-Araxes	Yoruba	0.0081	0.00299	2.709	30988	30490	521597
Barcın	Çayönü	Steppe_Maykop	Yoruba	0.0024	0.002593	0.941	39928	39733	707361
Barcın	Çayönü	Levant_N	Yoruba	0.007	0.002877	2.421	27850	27465	465007
Barcın	Çayönü	North_Caucasus	Yoruba	0.0055	0.002821	1.966	26744	26449	444870
Barcın	Çayönü	Boncuklu	Yoruba	0.0281	0.002899	9.703	109298	103317	2018157
Barcın	Çayönü	Levant_BA_North	Yoruba	-0.0033	0.002186	-1.489	108264	108971	2078111
Barcın	Çayönü	Minoan_Lasithi	Yoruba	0.0228	0.002634	8.669	48977	46791	860485
Barcın	Çayönü	Levant_Chl	Yoruba	0.0091	0.002364	3.861	38534	37837	661145
Barcın	Çayönü	Menteşe	Yoruba	0.0275	0.003561	7.723	19243	18213	312626
Barcın	Çayönü	Natufian	Yoruba	0.0156	0.00394	3.955	13875	13450	225517
Barcın	Çayönü	Barcın_N_Chl	Yoruba	0.0287	0.002891	9.914	34742	32806	582028
Barcın	Çayönü	Barcın_Chl	Yoruba	0.0138	0.003849	3.592	15041	14631	236652
Barcın	Çayönü	Levant_BA_South	Yoruba	0.0084	0.002828	2.987	26882	26432	446201
Barcın	Çayönü	Maykop	Yoruba	0.0037	0.004286	0.853	11615	11530	186135
Barcın	Çayönü	Russia_Dolmen_LBA	Yoruba	0.007	0.007972	0.877	2804	2765	46092
Barcın	Çayönü	Eneolithic_Caucasus	Yoruba	0.0058	0.003686	1.577	20298	20063	327511
Barcın	Çayönü	Anatolia_Harmanören_BA	Yoruba	0.0151	0.003119	4.852	21724	21077	349042
Barcın	Çayönü	Iron_Gates_HG	Yoruba	0.0154	0.002587	5.953	113477	110036	2141760
Barcın	Çayönü	Maykop_Novosvobodnaya	Yoruba	0.0061	0.002982	2.044	23021	22742	372437
Barcın	Çayönü	Minoan_Odigitria	Yoruba	0.0206	0.005245	3.927	6772	6499	104864
Barcın	Çayönü	Late_North_Caucasus	Yoruba	0.0023	0.003583	0.644	23163	23056	382912
Barcın	Çayönü	North_Caucasus_MBA	Yoruba	0.0045	0.003055	1.476	26084	25850	433009
Barcın	Çayönü	CHG	Yoruba	-0.0045	0.002782	-1.601	111455	112452	2144358
Barcın	Çayönü	Anatolia_Kalehöyük_OldHittite_BA	Yoruba	0.0006	0.002716	0.22	98953	98835	1905977
Barcın	Çayönü	Anatolia_Kalehöyük_Assyrian_BA	Yoruba	0.0032	0.002821	1.144	70268	69816	1353498
Barcın	Çayönü	Anatolia_Ovaören_EBA	Yoruba	-0.0006	0.002543	-0.236	96277	96393	1864933
Barcın	Çayönü	Russia_Lola	Yoruba	0.0079	0.00361	2.2	23959	23581	395177
Barcın	Çayönü	Late_Maykop	Yoruba	0.0076	0.002835	2.687	29835	29384	503055
Barcın	Çayönü	Russia_Eneolithic_steppe	Yoruba	0.0049	0.002635	1.862	36349	35994	626171
Barcın	Çayönü	Yamnaya_Caucasus	Yoruba	0.0074	0.002862	2.574	24553	24194	405266
Barcın	Çayönü	Tepecik-Çiftlik	Yoruba	0.0109	0.002575	4.234	78545	76851	1497248
Barcın	Çayönü	Russia_Kura-Araxes	Yoruba	0.0073	0.004209	1.735	16178	15944	263805
Barcın	Çayönü	Pınarbaşı	Yoruba	0.0339	0.003583	9.475	30668	28654	502329
Barcın	Çayönü	Alalakh_MLBA	Yoruba	0.0027	0.00223	1.204	53184	52899	955947
Barcın	Çayönü	Caucasus_lowlands_LN	Yoruba	0.0039	0.002905	1.329	31572	31329	536276
Barcın	Çayönü	Arslantepe_EBA	Yoruba	0.0076	0.002606	2.914	41209	40588	713373
Barcın	Çayönü	Arslantepe_LC	Yoruba	0.006	0.002143	2.781	57882	57196	1049556
Barcın	Çayönü	ÇamlıbelTarlası_LC	Yoruba	0.0071	0.002326	3.068	53176	52423	951705
Barcın	Çayönü	Büyükkaya_EC	Yoruba	0.0119	0.003906	3.058	18455	18019	301611
Barcın	Çayönü	Ebla_EMBA	Yoruba	0.0028	0.002405	1.15	37747	37539	651680
Barcın	Çayönü	İkiztepe_LC	Yoruba	0.0119	0.003398	3.49	17093	16692	274579
Barcın	Çayönü	TellKurdu_EC	Yoruba	0.0131	0.003252	4.023	18657	18175	299856
Barcın	Çayönü	TellKurdu_EMC	Yoruba	0.0141	0.006483	2.181	4716	4585	73418
Barcın	Çayönü	TitrişHöyük_EBA	Yoruba	0.0112	0.008694	1.288	2212	2163	34800
Barcın	Çayönü	Çatalhöyük	Yoruba	0.0093	0.002514	3.701	67957	66704	1301034
Barcın	Çayönü	Aşıklı	Yoruba	0.0203	0.002871	7.07	114025	109489	2125934
Barcın	Çayönü	cay008	Yoruba	-0.0212	0.006075	-3.485	6566	6850	131769
Barcın	cay008	Zagros_N	Yoruba	-0.0167	0.004482	-3.736	12591	13020	247077
Barcın	cay008	Armenia_Kura-Araxes	Yoruba	0.0103	0.007936	1.301	3650	3576	61001
Barcın	cay008	Steppe_Maykop	Yoruba	0.0047	0.006049	0.782	4713	4669	82638
Barcın	cay008	Levant_N	Yoruba	0.0286	0.006913	4.132	3401	3212	55142
Barcın	cay008	North_Caucasus	Yoruba	0.014	0.006651	2.109	3197	3108	52421
Barcın	cay008	Boncuklu	Yoruba	0.0436	0.00547	7.978	12754	11688	232163
Barcın	cay008	Levant_BA_North	Yoruba	0.0094	0.004305	2.185	12595	12360	239345
Barcın	cay008	Minoan_Lasithi	Yoruba	0.0276	0.006356	4.348	5753	5444	100277
Barcın	cay008	Levant_Chl	Yoruba	0.0281	0.005753	4.891	4626	4373	77216
Barcın	cay008	Menteşe	Yoruba	0.0612	0.009144	6.697	2365	2092	36689
Barcın	cay008	Natufian	Yoruba	0.0489	0.010465	4.669	1734	1573	27278
Barcın	cay008	Barcın_N_Chl	Yoruba	0.047	0.006877	6.836	4159	3786	68059
Barcın	cay008	Barcın_Chl	Yoruba	0.0063	0.011189	0.567	1802	1779	28419
Barcın	cay008	Levant_BA_South	Yoruba	0.0187	0.006873	2.725	3222	3104	52759
Barcın	cay008	Maykop	Yoruba	0.0118	0.011673	1.007	1419	1386	22211
Barcın	cay008	Russia_Dolmen_LBA	Yoruba	0.0109	0.024157	0.451	336	329	5437
Barcın	cay008	Eneolithic_Caucasus	Yoruba	0.0083	0.009718	0.854	2447	2407	38530
Barcın	cay008	Anatolia_Harmanören_BA	Yoruba	0.0316	0.008124	3.89	2652	2489	41548
Barcın	cay008	Iron_Gates_HG	Yoruba	0.0255	0.0046	5.533	13146	12493	246023
Barcın	cay008	Maykop_Novosvobodnaya	Yoruba	0.0169	0.007457	2.261	2770	2678	43817
Barcın	cay008	Minoan_Odigitria	Yoruba	0.0446	0.015029	2.971	832	761	12508
Barcın	cay008	Late_North_Caucasus	Yoruba	0.0217	0.008567	2.536	2803	2683	45171
Barcın	cay008	North_Caucasus_MBA	Yoruba	0.0029	0.007447	0.385	3092	3074	50909
Barcın	cay008	CHG	Yoruba	-0.0151	0.00556	-2.719	12659	13047	246370
Barcın	cay008	Anatolia_Kalehöyük_OldHittite_BA	Yoruba	0.011	0.005132	2.146	11562	11310	220140
Barcın	cay008	Anatolia_Kalehöyük_Assyrian_BA	Yoruba	0.0139	0.005767	2.414	8333	8104	157593
Barcın	cay008	Anatolia_Ovaören_EBA	Yoruba	0.0065	0.004838	1.348	11257	11111	215878
Barcın	cay008	Russia_Lola	Yoruba	0.0105	0.009202	1.139	2827	2769	46587
Barcın	cay008	Late_Maykop	Yoruba	0.0168	0.006913	2.436	3567	3449	58892
Barcın	cay008	Russia_Eneolithic_steppe	Yoruba	0.0136	0.00614	2.22	4300	4184	72881
Barcın	cay008	Yamnaya_Caucasus	Yoruba	0.0087	0.007616	1.145	2908	2858	47867
Barcın	cay008	Tepecik-Çiftlik	Yoruba	0.025	0.005499	4.552	9166	8719	172149
Barcın	cay008	Russia_Kura-Araxes	Yoruba	0.0138	0.010283	1.344	1935	1882	31230
Barcın	cay008	Pınarbaşı	Yoruba	0.0443	0.008315	5.33	3648	3338	58664
Barcın	cay008	Alalakh_MLBA	Yoruba	0.0232	0.004947	4.692	6258	5974	110343
Barcın	cay008	Caucasus_lowlands_LN	Yoruba	0.0105	0.007072	1.482	3740	3662	62792
Barcın	cay008	Arslantepe_EBA	Yoruba	0.0212	0.00606	3.491	4875	4673	82922
Barcın	cay008	Arslantepe_LC	Yoruba	0.0244	0.005228	4.667	6893	6565	121822
Barcın	cay008	ÇamlıbelTarlası_LC	Yoruba	0.0203	0.005555	3.65	6254	6005	109854
Barcın	cay008	Büyükkaya_EC	Yoruba	0.046	0.009994	4.602	2262	2063	35618
Barcın	cay008	Ebla_EMBA	Yoruba	0.0165	0.005899	2.798	4467	4322	75652
Barcın	cay008	İkiztepe_LC	Yoruba	0.0112	0.009423	1.192	2024	1979	32340
Barcın	cay008	TellKurdu_EC	Yoruba	0.0331	0.009201	3.6	2274	2128	35498
Barcın	cay008	TellKurdu_EMC	Yoruba	0.0268	0.017824	1.506	573	543	8786
Barcın	cay008	TitrişHöyük_EBA	Yoruba	-0.0064	0.025757	-0.25	272	276	4225
Barcın	cay008	Çatalhöyük	Yoruba	0.0273	0.006047	4.522	8017	7590	150848
Barcın	cay008	Aşıklı	Yoruba	0.0242	0.005329	4.538	13168	12546	244253
Barcın	cay008	Çayönü	Yoruba	-0.0076	0.006132	-1.241	6747	6850	131769
Boncuklu	Zagros_N	Çayönü	Yoruba	0.0478	0.003459	13.817	118032	107264	2021667
Boncuklu	Zagros_N	cay008	Yoruba	0.0334	0.005284	6.315	13154	12304	232564
Boncuklu	Armenia_Kura-Araxes	Çayönü	Yoruba	0.0205	0.003636	5.629	31862	30584	515641
Boncuklu	Armenia_Kura-Araxes	cay008	Yoruba	0.012	0.008311	1.446	3634	3548	60334
Boncuklu	Steppe_Maykop	Çayönü	Yoruba	0.047	0.003402	13.818	43292	39405	694763
Boncuklu	Steppe_Maykop	cay008	Yoruba	0.0288	0.007197	3.998	4883	4609	81135
Boncuklu	Levant_N	Çayönü	Yoruba	0.0041	0.003327	1.243	28030	27799	460389
Boncuklu	Levant_N	cay008	Yoruba	0.0072	0.007698	0.937	3298	3251	54616
Boncuklu	North_Caucasus	Çayönü	Yoruba	0.0292	0.003323	8.781	28222	26622	441841
Boncuklu	North_Caucasus	cay008	Yoruba	0.0243	0.007633	3.179	3252	3098	52077
Boncuklu	Barcın	Çayönü	Yoruba	-0.0116	0.002958	-3.932	103317	105748	2018157
Boncuklu	Barcın	cay008	Yoruba	-0.011	0.00485	-2.275	11688	11948	232163
Boncuklu	Levant_BA_North	Çayönü	Yoruba	0.0093	0.003114	2.978	106685	104725	1955385
Boncuklu	Levant_BA_North	cay008	Yoruba	0.0119	0.005136	2.315	12145	11860	225663
Boncuklu	Minoan_Lasithi	Çayönü	Yoruba	0.0012	0.003296	0.371	46612	46498	838266
Boncuklu	Minoan_Lasithi	cay008	Yoruba	-0.001	0.006855	-0.153	5362	5373	97668
Boncuklu	Levant_Chl	Çayönü	Yoruba	0.0004	0.003038	0.122	38037	38009	649920
Boncuklu	Levant_Chl	cay008	Yoruba	-0.0047	0.006394	-0.731	4378	4419	75922
Boncuklu	Menteşe	Çayönü	Yoruba	-0.012	0.003882	-3.088	17932	18367	309146
Boncuklu	Menteşe	cay008	Yoruba	-0.0002	0.01029	-0.018	2119	2119	36324
Boncuklu	Natufian	Çayönü	Yoruba	0.0332	0.004856	6.829	14596	13659	224112
Boncuklu	Natufian	cay008	Yoruba	0.0558	0.011354	4.918	1763	1577	27124
Boncuklu	Barcın_N_Chl	Çayönü	Yoruba	-0.0059	0.00347	-1.704	32540	32927	574917
Boncuklu	Barcın_N_Chl	cay008	Yoruba	-0.0021	0.007745	-0.277	3801	3818	67315
Boncuklu	Barcın_Chl	Çayönü	Yoruba	-0.0005	0.004976	-0.104	14713	14728	235632
Boncuklu	Barcın_Chl	cay008	Yoruba	-0.0198	0.011963	-1.654	1685	1753	28303
Boncuklu	Levant_BA_South	Çayönü	Yoruba	0.012	0.003275	3.655	27250	26605	441004
Boncuklu	Levant_BA_South	cay008	Yoruba	0.0201	0.007594	2.645	3248	3121	52194
Boncuklu	Maykop	Çayönü	Yoruba	0.0075	0.004869	1.539	11849	11673	185428
Boncuklu	Maykop	cay008	Yoruba	-0.0005	0.012755	-0.042	1380	1382	22121
Boncuklu	Russia_Dolmen_LBA	Çayönü	Yoruba	0.0211	0.008464	2.497	2917	2796	45798
Boncuklu	Russia_Dolmen_LBA	cay008	Yoruba	-0.0345	0.0262	-1.318	321	344	5404
Boncuklu	Eneolithic_Caucasus	Çayönü	Yoruba	0.0213	0.004364	4.871	21110	20231	325316
Boncuklu	Eneolithic_Caucasus	cay008	Yoruba	0.0059	0.010314	0.567	2436	2408	38289
Boncuklu	Anatolia_Harmanören_BA	Çayönü	Yoruba	-0.0013	0.003784	-0.332	21268	21321	346533
Boncuklu	Anatolia_Harmanören_BA	cay008	Yoruba	0.006	0.008765	0.685	2538	2508	41270
Boncuklu	Iron_Gates_HG	Çayönü	Yoruba	0.0335	0.003188	10.517	111512	104276	2012941
Boncuklu	Iron_Gates_HG	cay008	Yoruba	0.032	0.005196	6.153	12601	11821	231640
Boncuklu	Maykop_Novosvobodnaya	Çayönü	Yoruba	0.0143	0.003594	3.988	23568	22902	370145
Boncuklu	Maykop_Novosvobodnaya	cay008	Yoruba	0.0123	0.008288	1.482	2754	2687	43566
Boncuklu	Minoan_Odigitria	Çayönü	Yoruba	0.0011	0.005892	0.184	6597	6583	104514
Boncuklu	Minoan_Odigitria	cay008	Yoruba	-0.0047	0.016048	-0.293	755	762	12459
Boncuklu	Late_North_Caucasus	Çayönü	Yoruba	0.0286	0.004588	6.241	24512	23147	379460
Boncuklu	Late_North_Caucasus	cay008	Yoruba	0.0321	0.009719	3.301	2875	2696	44817
Boncuklu	North_Caucasus_MBA	Çayönü	Yoruba	0.0143	0.003775	3.775	26816	26062	428963
Boncuklu	North_Caucasus_MBA	cay008	Yoruba	-0.0039	0.008214	-0.48	3082	3107	50463
Boncuklu	CHG	Çayönü	Yoruba	0.0302	0.003866	7.817	113296	106650	2014139
Boncuklu	CHG	cay008	Yoruba	0.0111	0.006	1.857	12646	12368	231878
Boncuklu	Anatolia_Kalehöyük_OldHittite_BA	Çayönü	Yoruba	0.0003	0.003649	0.077	94364	94311	1788781
Boncuklu	Anatolia_Kalehöyük_OldHittite_BA	cay008	Yoruba	-0.0027	0.006001	-0.444	10727	10784	207020
Boncuklu	Anatolia_Kalehöyük_Assyrian_BA	Çayönü	Yoruba	-0.0016	0.003815	-0.43	66703	66923	1272563
Boncuklu	Anatolia_Kalehöyük_Assyrian_BA	cay008	Yoruba	-0.0039	0.006806	-0.573	7665	7725	148472
Boncuklu	Anatolia_Ovaören_EBA	Çayönü	Yoruba	-0.0044	0.003451	-1.275	91290	92097	1753387
Boncuklu	Anatolia_Ovaören_EBA	cay008	Yoruba	-0.0026	0.005935	-0.43	10524	10578	203383
Boncuklu	Russia_Lola	Çayönü	Yoruba	0.044	0.004522	9.734	25891	23708	392126
Boncuklu	Russia_Lola	cay008	Yoruba	0.0339	0.010334	3.279	2996	2800	46248
Boncuklu	Late_Maykop	Çayönü	Yoruba	0.0172	0.003442	5.005	30564	29529	497920
Boncuklu	Late_Maykop	cay008	Yoruba	0.0115	0.007747	1.484	3516	3436	58314
Boncuklu	Russia_Eneolithic_steppe	Çayönü	Yoruba	0.0385	0.003504	10.99	38877	35993	618529
Boncuklu	Russia_Eneolithic_steppe	cay008	Yoruba	0.0353	0.007262	4.857	4488	4182	72028
Boncuklu	Yamnaya_Caucasus	Çayönü	Yoruba	0.0327	0.003485	9.388	26063	24411	402891
Boncuklu	Yamnaya_Caucasus	cay008	Yoruba	0.0267	0.008376	3.184	3009	2853	47579
Boncuklu	Tepecik-Çiftlik	Çayönü	Yoruba	-0.0064	0.003459	-1.854	73439	74387	1431099
Boncuklu	Tepecik-Çiftlik	cay008	Yoruba	-0.0062	0.006636	-0.933	8309	8413	164685
Boncuklu	Russia_Kura-Araxes	Çayönü	Yoruba	0.0224	0.004722	4.75	16796	16059	262456
Boncuklu	Russia_Kura-Araxes	cay008	Yoruba	0.0168	0.012013	1.402	1953	1889	31069
Anatolia_Harmanören_BA	Pınarbaşı	Çayönü	Yoruba	0.0021	0.005253	0.408	16768	16696	265259
Iron_Gates_HG	Boncuklu	Çayönü	Yoruba	-0.0335	0.003188	-10.517	104276	111512	2012941
Iron_Gates_HG	Pınarbaşı	Çayönü	Yoruba	-0.0335	0.004208	-7.966	28958	30967	502267
Boncuklu	Alalakh_MLBA	Çayönü	Yoruba	0.0045	0.002799	1.599	53364	52888	936574
Boncuklu	Alalakh_MLBA	cay008	Yoruba	0.0105	0.00545	1.927	6100	5973	108088
Boncuklu	Caucasus_lowlands_LN	Çayönü	Yoruba	0.0073	0.003328	2.208	32057	31589	532103
Boncuklu	Caucasus_lowlands_LN	cay008	Yoruba	0.0009	0.007574	0.119	3679	3673	62291
Boncuklu	Arslantepe_EBA	Çayönü	Yoruba	0.0045	0.003148	1.432	41132	40763	702992
Boncuklu	Arslantepe_EBA	cay008	Yoruba	0.0091	0.006613	1.376	4746	4660	81752
Boncuklu	Arslantepe_LC	Çayönü	Yoruba	0.0032	0.002887	1.122	57125	56756	1021153
Boncuklu	Arslantepe_LC	cay008	Yoruba	0.0048	0.005554	0.862	6538	6476	118624
Boncuklu	ÇamlıbelTarlası_LC	Çayönü	Yoruba	0.0021	0.003033	0.692	52510	52290	932007
Boncuklu	ÇamlıbelTarlası_LC	cay008	Yoruba	-0.0049	0.00609	-0.81	5980	6039	107648
Boncuklu	Büyükkaya_EC	Çayönü	Yoruba	-0.0067	0.004644	-1.434	17928	18168	299781
Boncuklu	Büyükkaya_EC	cay008	Yoruba	0.0069	0.011043	0.624	2118	2089	35418
Boncuklu	Ebla_EMBA	Çayönü	Yoruba	0.0043	0.002897	1.491	38209	37880	642882
Boncuklu	Ebla_EMBA	cay008	Yoruba	-0.0027	0.006742	-0.403	4334	4358	74704
Boncuklu	İkiztepe_LC	Çayönü	Yoruba	0.0074	0.003871	1.903	17080	16830	273513
Boncuklu	İkiztepe_LC	cay008	Yoruba	-0.0019	0.01039	-0.178	1989	1996	32227
Boncuklu	TellKurdu_EC	Çayönü	Yoruba	-0.0138	0.003645	-3.784	18057	18562	298621
Boncuklu	TellKurdu_EC	cay008	Yoruba	-0.0042	0.009363	-0.449	2145	2163	35367
Boncuklu	TellKurdu_EMC	Çayönü	Yoruba	-0.0044	0.007594	-0.586	4641	4683	73262
Boncuklu	TellKurdu_EMC	cay008	Yoruba	-0.0125	0.020704	-0.605	538	551	8767
Boncuklu	TitrişHöyük_EBA	Çayönü	Yoruba	0.0057	0.010218	0.56	2219	2194	34706
Boncuklu	TitrişHöyük_EBA	cay008	Yoruba	-0.0358	0.030735	-1.164	260	279	4217
Boncuklu	Çatalhöyük	Çayönü	Yoruba	-0.014	0.003327	-4.197	62264	64027	1232710
Boncuklu	Çatalhöyük	cay008	Yoruba	-0.0024	0.006872	-0.345	7222	7257	143134
Boncuklu	Aşıklı	Çayönü	Yoruba	0.0015	0.003617	0.413	102047	101742	1997992
Boncuklu	Aşıklı	cay008	Yoruba	-0.0032	0.006112	-0.525	11549	11623	230000
Boncuklu	Çayönü	Zagros_N	Yoruba	-0.0123	0.003087	-3.971	104667	107264	2021667
Boncuklu	Çayönü	Armenia_Kura-Araxes	Yoruba	0.0028	0.003516	0.795	30755	30584	515641
Boncuklu	Çayönü	Steppe_Maykop	Yoruba	0.0024	0.003249	0.725	39591	39405	694763
Boncuklu	Çayönü	Levant_N	Yoruba	-0.0061	0.003374	-1.802	27463	27799	460389
Boncuklu	Çayönü	North_Caucasus	Yoruba	0.003	0.003212	0.927	26781	26622	441841
Boncuklu	Çayönü	Barcın	Yoruba	0.0165	0.003223	5.122	109298	105748	2018157
Boncuklu	Çayönü	Levant_BA_North	Yoruba	-0.014	0.002931	-4.783	101830	104725	1955385
Boncuklu	Çayönü	Minoan_Lasithi	Yoruba	0.0147	0.00329	4.457	47881	46498	838266
Boncuklu	Çayönü	Levant_Chl	Yoruba	-0.0028	0.002978	-0.949	37794	38009	649920
Boncuklu	Çayönü	Menteşe	Yoruba	0.0164	0.004128	3.965	18978	18367	309146
Boncuklu	Çayönü	Natufian	Yoruba	0.0016	0.004607	0.35	13703	13659	224112
Boncuklu	Çayönü	Barcın_N_Chl	Yoruba	0.0211	0.00345	6.114	34346	32927	574917
Boncuklu	Çayönü	Barcın_Chl	Yoruba	0.0074	0.004648	1.586	14947	14728	235632
Boncuklu	Çayönü	Levant_BA_South	Yoruba	-0.0021	0.003297	-0.639	26493	26605	441004
Boncuklu	Çayönü	Maykop	Yoruba	-0.0039	0.004831	-0.801	11583	11673	185428
Boncuklu	Çayönü	Russia_Dolmen_LBA	Yoruba	-0.0005	0.008933	-0.057	2794	2796	45798
Boncuklu	Çayönü	Eneolithic_Caucasus	Yoruba	-0.0008	0.004256	-0.187	20199	20231	325316
Boncuklu	Çayönü	Anatolia_Harmanören_BA	Yoruba	0.0058	0.003756	1.556	21572	21321	346533
Boncuklu	Çayönü	Iron_Gates_HG	Yoruba	0.0183	0.00328	5.593	108173	104276	2012941
Boncuklu	Çayönü	Maykop_Novosvobodnaya	Yoruba	0.0029	0.003317	0.883	23036	22902	370145
Boncuklu	Çayönü	Minoan_Odigitria	Yoruba	0.0095	0.006004	1.575	6708	6583	104514
Boncuklu	Çayönü	Late_North_Caucasus	Yoruba	-0.0017	0.004202	-0.4	23070	23147	379460
Boncuklu	Çayönü	North_Caucasus_MBA	Yoruba	-0.003	0.003546	-0.841	25907	26062	428963
Boncuklu	Çayönü	CHG	Yoruba	-0.0023	0.00377	-0.605	106165	106650	2014139
Boncuklu	Çayönü	Anatolia_Kalehöyük_OldHittite_BA	Yoruba	-0.0076	0.003761	-2.034	92879	94311	1788781
Boncuklu	Çayönü	Anatolia_Kalehöyük_Assyrian_BA	Yoruba	-0.0062	0.003797	-1.621	66104	66923	1272563
Boncuklu	Çayönü	Anatolia_Ovaören_EBA	Yoruba	-0.0068	0.00337	-2.029	90846	92097	1753387
Boncuklu	Çayönü	Russia_Lola	Yoruba	0.0047	0.004269	1.095	23930	23708	392126
Boncuklu	Çayönü	Late_Maykop	Yoruba	0.0016	0.003331	0.487	29625	29529	497920
Boncuklu	Çayönü	Russia_Eneolithic_steppe	Yoruba	0.0032	0.003207	0.993	36223	35993	618529
Boncuklu	Çayönü	Yamnaya_Caucasus	Yoruba	0.0005	0.003528	0.134	24434	24411	402891
Boncuklu	Çayönü	Tepecik-Çiftlik	Yoruba	0.0111	0.003536	3.149	76062	74387	1431099
Boncuklu	Çayönü	Russia_Kura-Araxes	Yoruba	0.0043	0.004784	0.904	16198	16059	262456
Boncuklu	Çayönü	Pınarbaşı	Yoruba	0.0501	0.004344	11.53	31251	28270	498318
Boncuklu	Çayönü	Alalakh_MLBA	Yoruba	-0.0064	0.002802	-2.273	52219	52888	936574
Boncuklu	Çayönü	Caucasus_lowlands_LN	Yoruba	-0.004	0.003409	-1.174	31337	31589	532103
Boncuklu	Çayönü	Arslantepe_EBA	Yoruba	-0.0016	0.003249	-0.494	40633	40763	702992
Boncuklu	Çayönü	Arslantepe_LC	Yoruba	-0.0035	0.002821	-1.231	56364	56756	1021153
Boncuklu	Çayönü	ÇamlıbelTarlası_LC	Yoruba	0.0009	0.002833	0.326	52387	52290	932007
Boncuklu	Çayönü	Büyükkaya_EC	Yoruba	0.0083	0.004562	1.82	18472	18168	299781
Boncuklu	Çayönü	Ebla_EMBA	Yoruba	-0.0093	0.00291	-3.19	37183	37880	642882
Boncuklu	Çayönü	İkiztepe_LC	Yoruba	0.0073	0.003957	1.843	17077	16830	273513
Boncuklu	Çayönü	TellKurdu_EC	Yoruba	-0.0045	0.00373	-1.195	18398	18562	298621
Boncuklu	Çayönü	TellKurdu_EMC	Yoruba	-0.0004	0.007067	-0.061	4679	4683	73262
Boncuklu	Çayönü	TitrişHöyük_EBA	Yoruba	0.0012	0.010129	0.114	2199	2194	34706
Boncuklu	Çayönü	Çatalhöyük	Yoruba	0.0076	0.003352	2.265	65007	64027	1232710
Boncuklu	Çayönü	Aşıklı	Yoruba	0.0451	0.003948	11.417	111348	101742	1997992
Boncuklu	Çayönü	cay008	Yoruba	-0.0298	0.007318	-4.069	6214	6596	124980
Boncuklu	cay008	Zagros_N	Yoruba	-0.009	0.004973	-1.81	12085	12304	232564
Boncuklu	cay008	Armenia_Kura-Araxes	Yoruba	0.0136	0.008501	1.602	3646	3548	60334
Boncuklu	cay008	Steppe_Maykop	Yoruba	0.0086	0.007118	1.213	4690	4609	81135
Boncuklu	cay008	Levant_N	Yoruba	0.0121	0.008005	1.506	3330	3251	54616
Boncuklu	cay008	North_Caucasus	Yoruba	0.0169	0.007436	2.271	3204	3098	52077
Boncuklu	cay008	Barcın	Yoruba	0.0326	0.005295	6.161	12754	11948	232163
Boncuklu	cay008	Levant_BA_North	Yoruba	0.0012	0.004897	0.244	11888	11860	225663
Boncuklu	cay008	Minoan_Lasithi	Yoruba	0.0201	0.007271	2.761	5593	5373	97668
Boncuklu	cay008	Levant_Chl	Yoruba	0.0112	0.006743	1.663	4520	4419	75922
Boncuklu	cay008	Menteşe	Yoruba	0.0486	0.010903	4.462	2336	2119	36324
Boncuklu	cay008	Natufian	Yoruba	0.0379	0.01163	3.259	1701	1577	27124
Boncuklu	cay008	Barcın_N_Chl	Yoruba	0.0363	0.008064	4.505	4105	3818	67315
Boncuklu	cay008	Barcın_Chl	Yoruba	0.0119	0.012402	0.961	1795	1753	28303
Boncuklu	cay008	Levant_BA_South	Yoruba	0.007	0.007941	0.886	3165	3121	52194
Boncuklu	cay008	Maykop	Yoruba	0.008	0.012594	0.637	1404	1382	22121
Boncuklu	cay008	Russia_Dolmen_LBA	Yoruba	-0.0017	0.026167	-0.066	343	344	5404
Boncuklu	cay008	Eneolithic_Caucasus	Yoruba	0.0069	0.010908	0.636	2441	2408	38289
Boncuklu	cay008	Anatolia_Harmanören_BA	Yoruba	0.0208	0.009138	2.275	2615	2508	41270
Boncuklu	cay008	Iron_Gates_HG	Yoruba	0.0336	0.005434	6.184	12643	11821	231640
Boncuklu	cay008	Maykop_Novosvobodnaya	Yoruba	0.0115	0.008286	1.383	2750	2687	43566
Boncuklu	cay008	Minoan_Odigitria	Yoruba	0.0457	0.016661	2.74	835	762	12459
Boncuklu	cay008	Late_North_Caucasus	Yoruba	0.0201	0.00994	2.018	2807	2696	44817
Boncuklu	cay008	North_Caucasus_MBA	Yoruba	-0.0054	0.008434	-0.636	3074	3107	50463
Boncuklu	cay008	CHG	Yoruba	-0.0114	0.006477	-1.755	12089	12368	231878
Boncuklu	cay008	Anatolia_Kalehöyük_OldHittite_BA	Yoruba	0.007	0.006285	1.115	10936	10784	207020
Boncuklu	cay008	Anatolia_Kalehöyük_Assyrian_BA	Yoruba	0.0079	0.006786	1.159	7848	7725	148472
Boncuklu	cay008	Anatolia_Ovaören_EBA	Yoruba	0.0053	0.005677	0.941	10692	10578	203383
Boncuklu	cay008	Russia_Lola	Yoruba	0.0025	0.010235	0.247	2814	2800	46248
Boncuklu	cay008	Late_Maykop	Yoruba	0.0144	0.007708	1.863	3536	3436	58314
Boncuklu	cay008	Russia_Eneolithic_steppe	Yoruba	0.0111	0.007121	1.562	4276	4182	72028
Boncuklu	cay008	Yamnaya_Caucasus	Yoruba	0.0111	0.008472	1.314	2917	2853	47579
Boncuklu	cay008	Tepecik-Çiftlik	Yoruba	0.028	0.006435	4.354	8898	8413	164685
Boncuklu	cay008	Russia_Kura-Araxes	Yoruba	0.0061	0.011774	0.521	1912	1889	31069
Boncuklu	cay008	Pınarbaşı	Yoruba	0.0641	0.009479	6.76	3737	3287	58198
Boncuklu	cay008	Alalakh_MLBA	Yoruba	0.0151	0.005747	2.634	6157	5973	108088
Boncuklu	cay008	Caucasus_lowlands_LN	Yoruba	0.0017	0.007835	0.215	3685	3673	62291
Boncuklu	cay008	Arslantepe_EBA	Yoruba	0.0124	0.006958	1.784	4778	4660	81752
Boncuklu	cay008	Arslantepe_LC	Yoruba	0.0181	0.005965	3.042	6715	6476	118624
Boncuklu	cay008	ÇamlıbelTarlası_LC	Yoruba	0.01	0.006469	1.552	6161	6039	107648
Boncuklu	cay008	Büyükkaya_EC	Yoruba	0.0394	0.01115	3.53	2260	2089	35418
Boncuklu	cay008	Ebla_EMBA	Yoruba	0.0019	0.00673	0.278	4374	4358	74704
Boncuklu	cay008	İkiztepe_LC	Yoruba	0.0024	0.010013	0.244	2006	1996	32227
Boncuklu	cay008	TellKurdu_EC	Yoruba	0.0112	0.010232	1.094	2212	2163	35367
Boncuklu	cay008	TellKurdu_EMC	Yoruba	0.0093	0.019157	0.488	562	551	8767
Boncuklu	cay008	TitrişHöyük_EBA	Yoruba	-0.029	0.029145	-0.994	263	279	4217
Boncuklu	cay008	Çatalhöyük	Yoruba	0.0268	0.006932	3.868	7656	7257	143134
Boncuklu	cay008	Aşıklı	Yoruba	0.0516	0.006278	8.22	12888	11623	230000
Boncuklu	cay008	Çayönü	Yoruba	-0.0165	0.007342	-2.247	6381	6596	124980
Levant_BA_North	Zagros_N	Çayönü	Yoruba	0.0387	0.002552	15.151	119515	110618	2081236
Levant_BA_North	Zagros_N	cay008	Yoruba	0.0219	0.004481	4.882	13391	12818	239695
Levant_BA_North	Armenia_Kura-Araxes	Çayönü	Yoruba	0.0055	0.003493	1.584	31401	31056	509091
Levant_BA_North	Armenia_Kura-Araxes	cay008	Yoruba	0.003	0.008198	0.364	3621	3599	59642
Levant_BA_North	Steppe_Maykop	Çayönü	Yoruba	0.0318	0.003187	9.995	42766	40126	690184
Levant_BA_North	Steppe_Maykop	cay008	Yoruba	0.0135	0.006933	1.943	4847	4718	80737
Levant_BA_North	Levant_N	Çayönü	Yoruba	-0.0123	0.003191	-3.847	27572	28257	455248
Levant_BA_North	Levant_N	cay008	Yoruba	-0.0064	0.007352	-0.873	3257	3299	54053
Levant_BA_North	North_Caucasus	Çayönü	Yoruba	0.0136	0.00313	4.338	27691	26949	434621
Levant_BA_North	North_Caucasus	cay008	Yoruba	0.0135	0.00763	1.77	3202	3117	51273
Levant_BA_North	Barcın	Çayönü	Yoruba	-0.0204	0.002217	-9.187	108971	113503	2078111
Levant_BA_North	Barcın	cay008	Yoruba	-0.0221	0.004034	-5.483	12360	12919	239345
Maykop_Novosvobodnaya	Boncuklu	Çayönü	Yoruba	-0.0143	0.003594	-3.988	22902	23568	370145
Maykop_Novosvobodnaya	Pınarbaşı	Çayönü	Yoruba	-0.014	0.005023	-2.779	18028	18539	284125
Minoan_Odigitria	Boncuklu	Çayönü	Yoruba	-0.0011	0.005892	-0.184	6583	6597	104514
Levant_BA_North	Minoan_Lasithi	Çayönü	Yoruba	-0.0121	0.003024	-4.003	47211	48368	839498
Levant_BA_North	Minoan_Lasithi	cay008	Yoruba	-0.0145	0.006588	-2.195	5458	5618	97985
Levant_BA_North	Levant_Chl	Çayönü	Yoruba	-0.0146	0.002515	-5.79	37720	38834	645950
Levant_BA_North	Levant_Chl	cay008	Yoruba	-0.012	0.005688	-2.114	4352	4457	75554
Levant_BA_North	Menteşe	Çayönü	Yoruba	-0.0281	0.003978	-7.063	18130	19178	305972
Levant_BA_North	Menteşe	cay008	Yoruba	-0.0149	0.010192	-1.459	2164	2229	35962
Levant_BA_North	Natufian	Çayönü	Yoruba	0.0156	0.004654	3.354	14311	13871	221618
Levant_BA_North	Natufian	cay008	Yoruba	0.032	0.011505	2.785	1727	1620	26836
Levant_BA_North	Barcın_N_Chl	Çayönü	Yoruba	-0.0209	0.003282	-6.363	32940	34345	569216
Levant_BA_North	Barcın_N_Chl	cay008	Yoruba	-0.0116	0.007721	-1.497	3865	3955	66620
Levant_BA_North	Barcın_Chl	Çayönü	Yoruba	-0.0184	0.004815	-3.824	14568	15114	231852
Levant_BA_North	Barcın_Chl	cay008	Yoruba	-0.038	0.011851	-3.204	1684	1817	27869
Levant_BA_North	Levant_BA_South	Çayönü	Yoruba	-0.0051	0.00316	-1.621	26730	27005	436322
Levant_BA_North	Levant_BA_South	cay008	Yoruba	0.0033	0.007463	0.447	3167	3146	51660
Levant_BA_North	Maykop	Çayönü	Yoruba	-0.008	0.00479	-1.673	11634	11822	182385
Levant_BA_North	Maykop	cay008	Yoruba	-0.013	0.011923	-1.089	1368	1404	21787
Levant_BA_North	Russia_Dolmen_LBA	Çayönü	Yoruba	0.0205	0.008741	2.341	2885	2770	45085
Levant_BA_North	Russia_Dolmen_LBA	cay008	Yoruba	-0.028	0.025461	-1.098	326	345	5320
Levant_BA_North	Eneolithic_Caucasus	Çayönü	Yoruba	0.0049	0.00422	1.15	20587	20388	319840
Levant_BA_North	Eneolithic_Caucasus	cay008	Yoruba	-0.008	0.010491	-0.762	2380	2418	37661
Levant_BA_North	Anatolia_Harmanören_BA	Çayönü	Yoruba	-0.0154	0.003489	-4.416	21134	21796	341133
Levant_BA_North	Anatolia_Harmanören_BA	cay008	Yoruba	-0.0058	0.008352	-0.693	2532	2562	40652
Levant_BA_North	Iron_Gates_HG	Çayönü	Yoruba	0.0231	0.002714	8.524	116454	111187	2072099
Levant_BA_North	Iron_Gates_HG	cay008	Yoruba	0.0204	0.004432	4.612	13213	12683	238766
Levant_BA_North	Maykop_Novosvobodnaya	Çayönü	Yoruba	-0.0003	0.003413	-0.093	23135	23150	364147
Levant_BA_North	Maykop_Novosvobodnaya	cay008	Yoruba	0.0019	0.008119	0.24	2728	2718	42913
Levant_BA_North	Minoan_Odigitria	Çayönü	Yoruba	-0.0179	0.005904	-3.04	6513	6751	102663
Levant_BA_North	Minoan_Odigitria	cay008	Yoruba	-0.0192	0.016935	-1.133	762	792	12260
Levant_BA_North	Late_North_Caucasus	Çayönü	Yoruba	0.0135	0.004475	3.013	23993	23354	373647
Levant_BA_North	Late_North_Caucasus	cay008	Yoruba	0.0108	0.010156	1.068	2792	2733	44140
Levant_BA_North	North_Caucasus_MBA	Çayönü	Yoruba	-0.0015	0.003488	-0.432	26292	26371	422699
Levant_BA_North	North_Caucasus_MBA	cay008	Yoruba	-0.0148	0.008352	-1.774	3045	3136	49737
Levant_BA_North	CHG	Çayönü	Yoruba	0.0206	0.003223	6.397	115834	111154	2074307
Levant_BA_North	CHG	cay008	Yoruba	-0.0002	0.005294	-0.032	12961	12966	239055
Levant_BA_North	Anatolia_Kalehöyük_OldHittite_BA	Çayönü	Yoruba	-0.0113	0.002783	-4.074	97146	99374	1846589
Levant_BA_North	Anatolia_Kalehöyük_OldHittite_BA	cay008	Yoruba	-0.0164	0.005098	-3.216	11057	11425	213859
Levant_BA_North	Anatolia_Kalehöyük_Assyrian_BA	Çayönü	Yoruba	-0.0117	0.003082	-3.793	68540	70161	1314103
Levant_BA_North	Anatolia_Kalehöyük_Assyrian_BA	cay008	Yoruba	-0.016	0.006046	-2.652	7872	8129	153323
Levant_BA_North	Anatolia_Ovaören_EBA	Çayönü	Yoruba	-0.0147	0.002536	-5.789	94043	96845	1807686
Levant_BA_North	Anatolia_Ovaören_EBA	cay008	Yoruba	-0.0171	0.004921	-3.481	10769	11144	209765
Levant_BA_North	Russia_Lola	Çayönü	Yoruba	0.0312	0.004205	7.43	25489	23944	386231
Levant_BA_North	Russia_Lola	cay008	Yoruba	0.0155	0.009921	1.563	2901	2813	45576
Levant_BA_North	Late_Maykop	Çayönü	Yoruba	0.0028	0.003372	0.84	30139	29969	491197
Levant_BA_North	Late_Maykop	cay008	Yoruba	-0.0009	0.007216	-0.126	3484	3491	57633
Levant_BA_North	Russia_Eneolithic_steppe	Çayönü	Yoruba	0.0254	0.003164	8.014	38297	36403	610618
Levant_BA_North	Russia_Eneolithic_steppe	cay008	Yoruba	0.0223	0.006975	3.202	4409	4216	71153
Levant_BA_North	Yamnaya_Caucasus	Çayönü	Yoruba	0.0155	0.003358	4.609	25441	24665	396135
Levant_BA_North	Yamnaya_Caucasus	cay008	Yoruba	0.0102	0.008368	1.222	2951	2891	46842
Levant_BA_North	Tepecik-Çiftlik	Çayönü	Yoruba	-0.0132	0.002679	-4.924	76090	78124	1452617
Levant_BA_North	Tepecik-Çiftlik	cay008	Yoruba	-0.0167	0.005544	-3.014	8629	8923	167568
Levant_BA_North	Russia_Kura-Araxes	Çayönü	Yoruba	0.0082	0.004541	1.798	16474	16208	258098
Levant_BA_North	Russia_Kura-Araxes	cay008	Yoruba	0.0004	0.011561	0.039	1918	1916	30625
Minoan_Odigitria	Pınarbaşı	Çayönü	Yoruba	-0.0003	0.007852	-0.035	5539	5542	87206
Late_North_Caucasus	Boncuklu	Çayönü	Yoruba	-0.0286	0.004588	-6.241	23147	24512	379460
Late_North_Caucasus	Pınarbaşı	Çayönü	Yoruba	-0.022	0.005981	-3.683	17524	18314	278600
Levant_BA_North	Alalakh_MLBA	Çayönü	Yoruba	-0.0061	0.00215	-2.854	52875	53528	930682
Levant_BA_North	Alalakh_MLBA	cay008	Yoruba	-0.0037	0.005285	-0.694	6045	6090	107641
Levant_BA_North	Caucasus_lowlands_LN	Çayönü	Yoruba	-0.0079	0.003179	-2.479	31560	32061	523722
Levant_BA_North	Caucasus_lowlands_LN	cay008	Yoruba	-0.0119	0.007729	-1.534	3661	3748	61437
Levant_BA_North	Arslantepe_EBA	Çayönü	Yoruba	-0.0081	0.002846	-2.857	40580	41246	695392
Levant_BA_North	Arslantepe_EBA	cay008	Yoruba	-0.0091	0.006324	-1.444	4695	4781	80973
Levant_BA_North	Arslantepe_LC	Çayönü	Yoruba	-0.0082	0.002276	-3.597	57039	57981	1022552
Levant_BA_North	Arslantepe_LC	cay008	Yoruba	-0.0125	0.004928	-2.531	6531	6696	118957
Levant_BA_North	ÇamlıbelTarlası_LC	Çayönü	Yoruba	-0.0086	0.002336	-3.669	52420	53326	926172
Levant_BA_North	ÇamlıbelTarlası_LC	cay008	Yoruba	-0.0128	0.005482	-2.334	5959	6114	107146
Levant_BA_North	Büyükkaya_EC	Çayönü	Yoruba	-0.0229	0.004574	-5.001	17788	18621	294510
Levant_BA_North	Büyükkaya_EC	cay008	Yoruba	-0.015	0.01043	-1.443	2108	2173	34851
Levant_BA_North	Ebla_EMBA	Çayönü	Yoruba	-0.0109	0.002559	-4.273	37362	38188	636143
Levant_BA_North	Ebla_EMBA	cay008	Yoruba	-0.0142	0.006162	-2.308	4274	4398	73972
Levant_BA_North	İkiztepe_LC	Çayönü	Yoruba	-0.0093	0.003839	-2.429	16832	17149	268530
Levant_BA_North	İkiztepe_LC	cay008	Yoruba	-0.0209	0.010968	-1.908	1944	2027	31677
Levant_BA_North	TellKurdu_EC	Çayönü	Yoruba	-0.0291	0.003651	-7.967	17828	18896	293768
Levant_BA_North	TellKurdu_EC	cay008	Yoruba	-0.0182	0.00945	-1.929	2098	2176	34836
Levant_BA_North	TellKurdu_EMC	Çayönü	Yoruba	-0.0246	0.007515	-3.274	4549	4779	72294
Levant_BA_North	TellKurdu_EMC	cay008	Yoruba	-0.0332	0.020608	-1.611	537	574	8667
Levant_BA_North	TitrişHöyük_EBA	Çayönü	Yoruba	-0.0256	0.0105	-2.436	2150	2263	34019
Levant_BA_North	TitrişHöyük_EBA	cay008	Yoruba	-0.0657	0.031171	-2.107	250	285	4134
Levant_BA_North	Çatalhöyük	Çayönü	Yoruba	-0.0221	0.002503	-8.839	65121	68068	1267914
Levant_BA_North	Çatalhöyük	cay008	Yoruba	-0.022	0.005707	-3.85	7519	7856	147336
Levant_BA_North	Aşıklı	Çayönü	Yoruba	-0.008	0.00294	-2.731	110192	111976	2057467
Levant_BA_North	Aşıklı	cay008	Yoruba	-0.0171	0.005312	-3.213	12437	12869	237093
Levant_BA_North	Çayönü	Zagros_N	Yoruba	-0.0081	0.002383	-3.382	108849	110618	2081236
Levant_BA_North	Çayönü	Armenia_Kura-Araxes	Yoruba	-0.0171	0.003273	-5.235	30009	31056	509091
Levant_BA_North	Çayönü	Steppe_Maykop	Yoruba	-0.0142	0.002862	-4.965	39002	40126	690184
Levant_BA_North	Çayönü	Levant_N	Yoruba	-0.0236	0.003175	-7.434	26954	28257	455248
Levant_BA_North	Çayönü	North_Caucasus	Yoruba	-0.0151	0.003116	-4.845	26147	26949	434621
Levant_BA_North	Çayönü	Barcın	Yoruba	-0.0236	0.002485	-9.508	108264	113503	2078111
Levant_BA_North	Çayönü	Boncuklu	Yoruba	-0.0233	0.002823	-8.249	101830	106685	1955385
Levant_BA_North	Çayönü	Minoan_Lasithi	Yoruba	-0.0183	0.002995	-6.109	46630	48368	839498
Levant_BA_North	Çayönü	Levant_Chl	Yoruba	-0.0214	0.002668	-8.015	37208	38834	645950
Levant_BA_North	Çayönü	Menteşe	Yoruba	-0.0275	0.004062	-6.764	18152	19178	305972
Levant_BA_North	Çayönü	Natufian	Yoruba	-0.0128	0.004436	-2.889	13520	13871	221618
Levant_BA_North	Çayönü	Barcın_N_Chl	Yoruba	-0.0257	0.003212	-8.004	32623	34345	569216
Levant_BA_North	Çayönü	Barcın_Chl	Yoruba	-0.023	0.004296	-5.352	14435	15114	231852
Levant_BA_North	Çayönü	Levant_BA_South	Yoruba	-0.0155	0.003162	-4.887	26183	27005	436322
Levant_BA_North	Çayönü	Maykop	Yoruba	-0.0194	0.004996	-3.891	11371	11822	182385
Levant_BA_North	Çayönü	Russia_Dolmen_LBA	Yoruba	-0.0054	0.009255	-0.579	2740	2770	45085
Levant_BA_North	Çayönü	Eneolithic_Caucasus	Yoruba	-0.0161	0.004132	-3.905	19741	20388	319840
Levant_BA_North	Çayönü	Anatolia_Harmanören_BA	Yoruba	-0.0228	0.003534	-6.446	20825	21796	341133
Levant_BA_North	Çayönü	Iron_Gates_HG	Yoruba	-0.0138	0.002468	-5.598	108157	111187	2072099
Levant_BA_North	Çayönü	Maykop_Novosvobodnaya	Yoruba	-0.0153	0.003227	-4.749	22451	23150	364147
Levant_BA_North	Çayönü	Minoan_Odigitria	Yoruba	-0.0204	0.005839	-3.488	6482	6751	102663
Levant_BA_North	Çayönü	Late_North_Caucasus	Yoruba	-0.0172	0.004087	-4.202	22566	23354	373647
Levant_BA_North	Çayönü	North_Caucasus_MBA	Yoruba	-0.0192	0.003338	-5.738	25380	26371	422699
Levant_BA_North	Çayönü	CHG	Yoruba	-0.009	0.002977	-3.01	109180	111154	2074307
Levant_BA_North	Çayönü	Anatolia_Kalehöyük_OldHittite_BA	Yoruba	-0.0216	0.002948	-7.334	95167	99374	1846589
Levant_BA_North	Çayönü	Anatolia_Kalehöyük_Assyrian_BA	Yoruba	-0.0174	0.002958	-5.898	67755	70161	1314103
Levant_BA_North	Çayönü	Anatolia_Ovaören_EBA	Yoruba	-0.0204	0.002684	-7.608	92969	96845	1807686
Levant_BA_North	Çayönü	Russia_Lola	Yoruba	-0.0111	0.003934	-2.824	23418	23944	386231
Levant_BA_North	Çayönü	Late_Maykop	Yoruba	-0.0162	0.003166	-5.109	29015	29969	491197
Levant_BA_North	Çayönü	Russia_Eneolithic_steppe	Yoruba	-0.0122	0.002907	-4.201	35525	36403	610618
Levant_BA_North	Çayönü	Yamnaya_Caucasus	Yoruba	-0.0144	0.003346	-4.302	23965	24665	396135
Levant_BA_North	Çayönü	Tepecik-Çiftlik	Yoruba	-0.0228	0.002657	-8.585	74640	78124	1452617
Levant_BA_North	Çayönü	Russia_Kura-Araxes	Yoruba	-0.0138	0.004492	-3.062	15768	16208	258098
Levant_BA_North	Çayönü	Pınarbaşı	Yoruba	-0.023	0.003915	-5.864	28814	30168	490721
Levant_BA_North	Çayönü	Alalakh_MLBA	Yoruba	-0.0205	0.002404	-8.536	51375	53528	930682
Levant_BA_North	Çayönü	Caucasus_lowlands_LN	Yoruba	-0.0248	0.003165	-7.845	30508	32061	523722
Levant_BA_North	Çayönü	Arslantepe_EBA	Yoruba	-0.0174	0.002886	-6.042	39832	41246	695392
Levant_BA_North	Çayönü	Arslantepe_LC	Yoruba	-0.0171	0.002346	-7.31	56026	57981	1022552
Levant_BA_North	Çayönü	ÇamlıbelTarlası_LC	Yoruba	-0.0211	0.00256	-8.243	51122	53326	926172
Levant_BA_North	Çayönü	Büyükkaya_EC	Yoruba	-0.0257	0.00459	-5.602	17687	18621	294510
Levant_BA_North	Çayönü	Ebla_EMBA	Yoruba	-0.0186	0.002699	-6.89	36794	38188	636143
Levant_BA_North	Çayönü	İkiztepe_LC	Yoruba	-0.0186	0.003761	-4.944	16523	17149	268530
Levant_BA_North	Çayönü	TellKurdu_EC	Yoruba	-0.0267	0.003878	-6.878	17914	18896	293768
Levant_BA_North	Çayönü	TellKurdu_EMC	Yoruba	-0.0154	0.006819	-2.259	4634	4779	72294
Levant_BA_North	Çayönü	TitrişHöyük_EBA	Yoruba	-0.0223	0.010194	-2.188	2164	2263	34019
Levant_BA_North	Çayönü	Çatalhöyük	Yoruba	-0.0232	0.002611	-8.88	64983	68068	1267914
Levant_BA_North	Çayönü	Aşıklı	Yoruba	-0.0221	0.002779	-7.95	107136	111976	2057467
Levant_BA_North	Çayönü	cay008	Yoruba	-0.0442	0.006068	-7.28	6396	6987	128992
Levant_BA_North	cay008	Zagros_N	Yoruba	-0.0115	0.004423	-2.589	12528	12818	239695
Levant_BA_North	cay008	Armenia_Kura-Araxes	Yoruba	-0.009	0.008203	-1.092	3535	3599	59642
Levant_BA_North	cay008	Steppe_Maykop	Yoruba	-0.0132	0.006715	-1.96	4596	4718	80737
Levant_BA_North	cay008	Levant_N	Yoruba	-0.0043	0.007472	-0.579	3270	3299	54053
Levant_BA_North	cay008	North_Caucasus	Yoruba	-0.0013	0.007754	-0.168	3109	3117	51273
Levant_BA_North	cay008	Barcın	Yoruba	-0.0127	0.004546	-2.796	12595	12919	239345
Levant_BA_North	cay008	Boncuklu	Yoruba	-0.0107	0.005592	-1.913	11888	12145	225663
Levant_BA_North	cay008	Minoan_Lasithi	Yoruba	-0.0121	0.006649	-1.819	5484	5618	97985
Levant_BA_North	cay008	Levant_Chl	Yoruba	0	0.005915	0.005	4458	4457	75554
Levant_BA_North	cay008	Menteşe	Yoruba	-0.0061	0.009507	-0.643	2202	2229	35962
Levant_BA_North	cay008	Natufian	Yoruba	0.0202	0.011553	1.751	1687	1620	26836
Levant_BA_North	cay008	Barcın_N_Chl	Yoruba	-0.0084	0.007413	-1.133	3889	3955	66620
Levant_BA_North	cay008	Barcın_Chl	Yoruba	-0.032	0.012267	-2.607	1704	1817	27869
Levant_BA_North	cay008	Levant_BA_South	Yoruba	-0.0054	0.007454	-0.731	3112	3146	51660
Levant_BA_North	cay008	Maykop	Yoruba	-0.0114	0.012975	-0.878	1372	1404	21787
Levant_BA_North	cay008	Russia_Dolmen_LBA	Yoruba	-0.0205	0.026845	-0.764	331	345	5320
Levant_BA_North	cay008	Eneolithic_Caucasus	Yoruba	-0.0102	0.01059	-0.965	2369	2418	37661
Levant_BA_North	cay008	Anatolia_Harmanören_BA	Yoruba	-0.01	0.008443	-1.186	2511	2562	40652
Levant_BA_North	cay008	Iron_Gates_HG	Yoruba	-0.003	0.004669	-0.644	12607	12683	238766
Levant_BA_North	cay008	Maykop_Novosvobodnaya	Yoruba	-0.0138	0.007952	-1.734	2644	2718	42913
Levant_BA_North	cay008	Minoan_Odigitria	Yoruba	0.0033	0.017314	0.191	797	792	12260
Levant_BA_North	cay008	Late_North_Caucasus	Yoruba	0.0018	0.00976	0.183	2742	2733	44140
Levant_BA_North	cay008	North_Caucasus_MBA	Yoruba	-0.023	0.008409	-2.731	2996	3136	49737
Levant_BA_North	cay008	CHG	Yoruba	-0.0214	0.005517	-3.875	12423	12966	239055
Levant_BA_North	cay008	Anatolia_Kalehöyük_OldHittite_BA	Yoruba	-0.0127	0.005303	-2.4	11138	11425	213859
Levant_BA_North	cay008	Anatolia_Kalehöyük_Assyrian_BA	Yoruba	-0.0079	0.005906	-1.34	8001	8129	153323
Levant_BA_North	cay008	Anatolia_Ovaören_EBA	Yoruba	-0.0128	0.004934	-2.602	10862	11144	209765
Levant_BA_North	cay008	Russia_Lola	Yoruba	-0.0109	0.009861	-1.104	2752	2813	45576
Levant_BA_North	cay008	Late_Maykop	Yoruba	-0.0071	0.007687	-0.921	3442	3491	57633
Levant_BA_North	cay008	Russia_Eneolithic_steppe	Yoruba	-0.0064	0.006859	-0.928	4163	4216	71153
Levant_BA_North	cay008	Yamnaya_Caucasus	Yoruba	-0.0071	0.008102	-0.876	2850	2891	46842
Levant_BA_North	cay008	Tepecik-Çiftlik	Yoruba	-0.0125	0.005626	-2.227	8702	8923	167568
Levant_BA_North	cay008	Russia_Kura-Araxes	Yoruba	-0.0076	0.010814	-0.706	1887	1916	30625
Levant_BA_North	cay008	Pınarbaşı	Yoruba	-0.0158	0.008873	-1.778	3406	3516	57351
Levant_BA_North	cay008	Alalakh_MLBA	Yoruba	-0.0035	0.005277	-0.662	6047	6090	107641
Levant_BA_North	cay008	Caucasus_lowlands_LN	Yoruba	-0.0189	0.00767	-2.458	3610	3748	61437
Levant_BA_North	cay008	Arslantepe_EBA	Yoruba	-0.0072	0.006193	-1.158	4713	4781	80973
Levant_BA_North	cay008	Arslantepe_LC	Yoruba	-0.0034	0.005314	-0.647	6650	6696	118957
Levant_BA_North	cay008	ÇamlıbelTarlası_LC	Yoruba	-0.0104	0.005722	-1.821	5988	6114	107146
Levant_BA_North	cay008	Büyükkaya_EC	Yoruba	-0.0062	0.010879	-0.574	2146	2173	34851
Levant_BA_North	cay008	Ebla_EMBA	Yoruba	-0.0091	0.006143	-1.474	4319	4398	73972
Levant_BA_North	cay008	İkiztepe_LC	Yoruba	-0.0283	0.010158	-2.787	1916	2027	31677
Levant_BA_North	cay008	TellKurdu_EC	Yoruba	0.0001	0.009753	0.013	2177	2176	34836
Levant_BA_North	cay008	TellKurdu_EMC	Yoruba	-0.0151	0.019168	-0.786	557	574	8667
Levant_BA_North	cay008	TitrişHöyük_EBA	Yoruba	-0.0306	0.028827	-1.061	268	285	4134
Levant_BA_North	cay008	Çatalhöyük	Yoruba	-0.012	0.005826	-2.067	7669	7856	147336
Levant_BA_North	cay008	Aşıklı	Yoruba	-0.0181	0.005503	-3.293	12411	12869	237093
Levant_BA_North	cay008	Çayönü	Yoruba	-0.0339	0.006406	-5.291	6529	6987	128992
Minoan_Lasithi	Zagros_N	Çayönü	Yoruba	0.0489	0.003024	16.182	52967	48025	861216
Minoan_Lasithi	Zagros_N	cay008	Yoruba	0.0385	0.006584	5.841	6065	5616	100343
Minoan_Lasithi	Armenia_Kura-Araxes	Çayönü	Yoruba	0.0179	0.00391	4.568	26295	25372	421887
Minoan_Lasithi	Armenia_Kura-Araxes	cay008	Yoruba	0.007	0.008897	0.783	3037	2995	49581
Minoan_Lasithi	Steppe_Maykop	Çayönü	Yoruba	0.0451	0.00347	13	32419	29620	506908
Minoan_Lasithi	Steppe_Maykop	cay008	Yoruba	0.03	0.007467	4.023	3706	3490	59379
Minoan_Lasithi	Levant_N	Çayönü	Yoruba	0.003	0.00348	0.861	23681	23539	383595
Minoan_Lasithi	Levant_N	cay008	Yoruba	-0.0072	0.008751	-0.82	2757	2797	45590
Minoan_Lasithi	North_Caucasus	Çayönü	Yoruba	0.025	0.003547	7.056	24607	23405	384990
Minoan_Lasithi	North_Caucasus	cay008	Yoruba	0.0232	0.008026	2.89	2879	2749	45522
Minoan_Lasithi	Barcın	Çayönü	Yoruba	-0.011	0.002707	-4.073	46791	47834	860485
Minoan_Lasithi	Barcın	cay008	Yoruba	-0.0041	0.005967	-0.693	5444	5489	100277
North_Caucasus_MBA	Boncuklu	Çayönü	Yoruba	-0.0143	0.003775	-3.775	26062	26816	428963
North_Caucasus_MBA	Pınarbaşı	Çayönü	Yoruba	-0.0135	0.005326	-2.536	19352	19882	307992
CHG	Boncuklu	Çayönü	Yoruba	-0.0302	0.003866	-7.817	106650	113296	2014139
Minoan_Lasithi	Levant_BA_North	Çayönü	Yoruba	0.0121	0.003024	4.003	48368	47211	839498
Minoan_Lasithi	Levant_BA_North	cay008	Yoruba	0.0145	0.006588	2.195	5618	5458	97985
Minoan_Lasithi	Levant_Chl	Çayönü	Yoruba	-0.0007	0.002932	-0.227	28998	29037	486763
Minoan_Lasithi	Levant_Chl	cay008	Yoruba	-0.0028	0.007158	-0.389	3375	3394	57209
Minoan_Lasithi	Menteşe	Çayönü	Yoruba	-0.0144	0.004243	-3.401	15128	15571	255379
Minoan_Lasithi	Menteşe	cay008	Yoruba	-0.0001	0.011438	-0.006	1815	1815	30197
Minoan_Lasithi	Natufian	Çayönü	Yoruba	0.0341	0.005026	6.778	12965	12111	196874
Minoan_Lasithi	Natufian	cay008	Yoruba	0.0436	0.012614	3.456	1542	1413	23787
Minoan_Lasithi	Barcın_N_Chl	Çayönü	Yoruba	-0.0118	0.003776	-3.138	26048	26673	445695
Minoan_Lasithi	Barcın_N_Chl	cay008	Yoruba	-0.0018	0.008397	-0.21	3043	3054	52415
Minoan_Lasithi	Barcın_Chl	Çayönü	Yoruba	-0.0031	0.005343	-0.58	13565	13650	216419
Minoan_Lasithi	Barcın_Chl	cay008	Yoruba	-0.0242	0.013446	-1.803	1578	1657	25994
Minoan_Lasithi	Levant_BA_South	Çayönü	Yoruba	0.0104	0.00336	3.107	22946	22471	367338
Minoan_Lasithi	Levant_BA_South	cay008	Yoruba	0.0151	0.00805	1.88	2720	2638	43605
Minoan_Lasithi	Maykop	Çayönü	Yoruba	0.0034	0.0052	0.644	10831	10758	170669
Minoan_Lasithi	Maykop	cay008	Yoruba	-0.012	0.013487	-0.893	1253	1284	20441
Minoan_Lasithi	Russia_Dolmen_LBA	Çayönü	Yoruba	0.04	0.009119	4.386	2606	2405	40186
Minoan_Lasithi	Russia_Dolmen_LBA	cay008	Yoruba	-0.0255	0.026505	-0.961	289	305	4763
Minoan_Lasithi	Eneolithic_Caucasus	Çayönü	Yoruba	0.0161	0.004554	3.528	18877	18280	290718
Minoan_Lasithi	Eneolithic_Caucasus	cay008	Yoruba	0.0014	0.011263	0.126	2183	2176	34362
Minoan_Lasithi	Anatolia_Harmanören_BA	Çayönü	Yoruba	-0.0014	0.003727	-0.387	18955	19010	307397
Minoan_Lasithi	Anatolia_Harmanören_BA	cay008	Yoruba	0.0042	0.009424	0.45	2239	2220	36680
Minoan_Lasithi	Iron_Gates_HG	Çayönü	Yoruba	0.0333	0.003319	10.026	50809	47536	859793
Minoan_Lasithi	Iron_Gates_HG	cay008	Yoruba	0.0379	0.006241	6.069	5912	5480	100207
Minoan_Lasithi	Maykop_Novosvobodnaya	Çayönü	Yoruba	0.012	0.003523	3.409	21016	20517	330367
Minoan_Lasithi	Maykop_Novosvobodnaya	cay008	Yoruba	0.009	0.008755	1.029	2465	2421	39036
Minoan_Lasithi	Minoan_Odigitria	Çayönü	Yoruba	-0.0029	0.006299	-0.453	6130	6165	98480
Minoan_Lasithi	Minoan_Odigitria	cay008	Yoruba	-0.013	0.017172	-0.755	713	732	11783
Minoan_Lasithi	Late_North_Caucasus	Çayönü	Yoruba	0.0242	0.004583	5.292	21303	20295	330675
Minoan_Lasithi	Late_North_Caucasus	cay008	Yoruba	0.0273	0.010542	2.592	2478	2346	39128
Minoan_Lasithi	North_Caucasus_MBA	Çayönü	Yoruba	0.0115	0.003726	3.078	23099	22576	368292
Minoan_Lasithi	North_Caucasus_MBA	cay008	Yoruba	-0.0076	0.009552	-0.799	2665	2706	43504
Minoan_Lasithi	CHG	Çayönü	Yoruba	0.0306	0.003789	8.066	51000	47976	858206
Minoan_Lasithi	CHG	cay008	Yoruba	0.0154	0.00749	2.057	5835	5658	100057
Minoan_Lasithi	Anatolia_Kalehöyük_OldHittite_BA	Çayönü	Yoruba	-0.0024	0.003574	-0.66	42151	42350	760012
Minoan_Lasithi	Anatolia_Kalehöyük_OldHittite_BA	cay008	Yoruba	0.0026	0.007696	0.339	4928	4902	89221
Minoan_Lasithi	Anatolia_Kalehöyük_Assyrian_BA	Çayönü	Yoruba	-0.0018	0.003958	-0.465	29968	30079	543561
Minoan_Lasithi	Anatolia_Kalehöyük_Assyrian_BA	cay008	Yoruba	0.0062	0.009146	0.674	3509	3466	63962
Minoan_Lasithi	Anatolia_Ovaören_EBA	Çayönü	Yoruba	-0.0017	0.003374	-0.501	41405	41545	749702
Minoan_Lasithi	Anatolia_Ovaören_EBA	cay008	Yoruba	-0.0011	0.007614	-0.139	4808	4818	88126
Minoan_Lasithi	Russia_Lola	Çayönü	Yoruba	0.0428	0.004844	8.837	22761	20892	342460
Minoan_Lasithi	Russia_Lola	cay008	Yoruba	0.0367	0.010524	3.488	2642	2455	40545
Minoan_Lasithi	Late_Maykop	Çayönü	Yoruba	0.015	0.003717	4.032	25518	24765	410664
Minoan_Lasithi	Late_Maykop	cay008	Yoruba	0.0051	0.009017	0.566	2936	2906	48325
Minoan_Lasithi	Russia_Eneolithic_steppe	Çayönü	Yoruba	0.0366	0.003594	10.184	31270	29062	491544
Minoan_Lasithi	Russia_Eneolithic_steppe	cay008	Yoruba	0.0297	0.007921	3.752	3568	3362	57529
Minoan_Lasithi	Yamnaya_Caucasus	Çayönü	Yoruba	0.0296	0.003614	8.203	22961	21638	354970
Minoan_Lasithi	Yamnaya_Caucasus	cay008	Yoruba	0.0252	0.009155	2.752	2682	2550	42131
Minoan_Lasithi	Tepecik-Çiftlik	Çayönü	Yoruba	-0.0053	0.003515	-1.52	34010	34375	628395
Minoan_Lasithi	Tepecik-Çiftlik	cay008	Yoruba	-0.0025	0.008191	-0.304	3891	3911	72972
Minoan_Lasithi	Russia_Kura-Araxes	Çayönü	Yoruba	0.0209	0.004774	4.384	14925	14313	234352
Minoan_Lasithi	Russia_Kura-Araxes	cay008	Yoruba	0.011	0.012636	0.873	1746	1708	27876
CHG	Pınarbaşı	Çayönü	Yoruba	-0.0307	0.004791	-6.417	29990	31893	500913
Anatolia_Kalehöyük_OldHittite_BA	Boncuklu	Çayönü	Yoruba	-0.0003	0.003649	-0.077	94311	94364	1788781
Anatolia_Kalehöyük_OldHittite_BA	Pınarbaşı	Çayönü	Yoruba	0.004	0.004868	0.824	26409	26198	442251
Minoan_Lasithi	Alalakh_MLBA	Çayönü	Yoruba	0.0049	0.002566	1.902	36137	35786	618930
Minoan_Lasithi	Alalakh_MLBA	cay008	Yoruba	0.0046	0.006122	0.753	4175	4136	72091
Minoan_Lasithi	Caucasus_lowlands_LN	Çayönü	Yoruba	0.0061	0.003618	1.685	26746	26422	439494
Minoan_Lasithi	Caucasus_lowlands_LN	cay008	Yoruba	-0.0034	0.008397	-0.402	3089	3110	51815
Minoan_Lasithi	Arslantepe_EBA	Çayönü	Yoruba	0.0034	0.003228	1.062	31728	31511	533090
Minoan_Lasithi	Arslantepe_EBA	cay008	Yoruba	-0.0015	0.007379	-0.205	3664	3675	62268
Minoan_Lasithi	Arslantepe_LC	Çayönü	Yoruba	0.0031	0.002674	1.155	37076	36847	638160
Minoan_Lasithi	Arslantepe_LC	cay008	Yoruba	0.0032	0.0066	0.486	4276	4248	74489
Minoan_Lasithi	ÇamlıbelTarlası_LC	Çayönü	Yoruba	0.0008	0.002928	0.273	35335	35279	609105
Minoan_Lasithi	ÇamlıbelTarlası_LC	cay008	Yoruba	-0.0011	0.006832	-0.157	4062	4070	70782
Minoan_Lasithi	Büyükkaya_EC	Çayönü	Yoruba	-0.0116	0.004829	-2.402	15557	15922	258833
Minoan_Lasithi	Büyükkaya_EC	cay008	Yoruba	0.0029	0.011866	0.24	1863	1852	30811
Minoan_Lasithi	Ebla_EMBA	Çayönü	Yoruba	0.0011	0.002944	0.382	29830	29763	496362
Minoan_Lasithi	Ebla_EMBA	cay008	Yoruba	-0.003	0.007286	-0.416	3446	3467	58097
Minoan_Lasithi	İkiztepe_LC	Çayönü	Yoruba	0.0042	0.004061	1.031	15411	15283	247637
Minoan_Lasithi	İkiztepe_LC	cay008	Yoruba	-0.0078	0.011186	-0.695	1795	1823	29249
Minoan_Lasithi	TellKurdu_EC	Çayönü	Yoruba	-0.0158	0.004068	-3.896	16102	16621	267057
Minoan_Lasithi	TellKurdu_EC	cay008	Yoruba	-0.011	0.010113	-1.089	1907	1950	31753
Minoan_Lasithi	TellKurdu_EMC	Çayönü	Yoruba	-0.0088	0.008013	-1.101	4295	4372	68799
Minoan_Lasithi	TellKurdu_EMC	cay008	Yoruba	-0.022	0.020946	-1.048	502	525	8265
Minoan_Lasithi	TitrişHöyük_EBA	Çayönü	Yoruba	0.0038	0.010783	0.35	2081	2065	32446
Minoan_Lasithi	TitrişHöyük_EBA	cay008	Yoruba	0.003	0.031616	0.095	253	251	3946
Minoan_Lasithi	Çatalhöyük	Çayönü	Yoruba	-0.0136	0.003602	-3.787	28669	29462	536441
Minoan_Lasithi	Çatalhöyük	cay008	Yoruba	-0.0034	0.009212	-0.371	3389	3412	63125
Minoan_Lasithi	Aşıklı	Çayönü	Yoruba	0.0009	0.00365	0.251	47715	47628	851737
Minoan_Lasithi	Aşıklı	cay008	Yoruba	0.0022	0.007742	0.281	5521	5497	99292
Minoan_Lasithi	Çayönü	Zagros_N	Yoruba	-0.006	0.002926	-2.051	47452	48025	861216
Minoan_Lasithi	Çayönü	Armenia_Kura-Araxes	Yoruba	0.0104	0.003684	2.831	25907	25372	421887
Minoan_Lasithi	Çayönü	Steppe_Maykop	Yoruba	0.0103	0.003198	3.234	30240	29620	506908
Minoan_Lasithi	Çayönü	Levant_N	Yoruba	-0.0014	0.00353	-0.385	23475	23539	383595
Minoan_Lasithi	Çayönü	North_Caucasus	Yoruba	0.008	0.003235	2.479	23784	23405	384990
Minoan_Lasithi	Çayönü	Barcın	Yoruba	0.0118	0.002769	4.266	48977	47834	860485
Minoan_Lasithi	Çayönü	Boncuklu	Yoruba	0.0134	0.003245	4.141	47881	46612	838266
Minoan_Lasithi	Çayönü	Levant_BA_North	Yoruba	-0.0062	0.002888	-2.146	46630	47211	839498
Minoan_Lasithi	Çayönü	Levant_Chl	Yoruba	0.0052	0.0029	1.792	29340	29037	486763
Minoan_Lasithi	Çayönü	Menteşe	Yoruba	0.0134	0.004453	3	15992	15571	255379
Minoan_Lasithi	Çayönü	Natufian	Yoruba	0.0051	0.004835	1.057	12235	12111	196874
Minoan_Lasithi	Çayönü	Barcın_N_Chl	Yoruba	0.012	0.003779	3.176	27321	26673	445695
Minoan_Lasithi	Çayönü	Barcın_Chl	Yoruba	0.0082	0.004668	1.758	13876	13650	216419
Minoan_Lasithi	Çayönü	Levant_BA_South	Yoruba	0.0083	0.003408	2.429	22847	22471	367338
Minoan_Lasithi	Çayönü	Maykop	Yoruba	0.0038	0.004955	0.771	10841	10758	170669
Minoan_Lasithi	Çayönü	Russia_Dolmen_LBA	Yoruba	0.027	0.009798	2.756	2539	2405	40186
Minoan_Lasithi	Çayönü	Eneolithic_Caucasus	Yoruba	0.004	0.00461	0.875	18428	18280	290718
Minoan_Lasithi	Çayönü	Anatolia_Harmanören_BA	Yoruba	0.0145	0.003715	3.904	19569	19010	307397
Minoan_Lasithi	Çayönü	Iron_Gates_HG	Yoruba	0.0093	0.003143	2.959	48429	47536	859793
Minoan_Lasithi	Çayönü	Maykop_Novosvobodnaya	Yoruba	0.0078	0.003475	2.235	20838	20517	330367
Minoan_Lasithi	Çayönü	Minoan_Odigitria	Yoruba	0.0219	0.006103	3.585	6441	6165	98480
Minoan_Lasithi	Çayönü	Late_North_Caucasus	Yoruba	0.0093	0.004334	2.143	20675	20295	330675
Minoan_Lasithi	Çayönü	North_Caucasus_MBA	Yoruba	0.0053	0.003696	1.438	22817	22576	368292
Minoan_Lasithi	Çayönü	CHG	Yoruba	0.0007	0.003558	0.201	48044	47976	858206
Minoan_Lasithi	Çayönü	Anatolia_Kalehöyük_OldHittite_BA	Yoruba	-0.0019	0.003677	-0.529	42186	42350	760012
Minoan_Lasithi	Çayönü	Anatolia_Kalehöyük_Assyrian_BA	Yoruba	0.0017	0.003853	0.435	30180	30079	543561
Minoan_Lasithi	Çayönü	Anatolia_Ovaören_EBA	Yoruba	-0.0011	0.003504	-0.309	41455	41545	749702
Minoan_Lasithi	Çayönü	Russia_Lola	Yoruba	0.0125	0.004529	2.756	21420	20892	342460
Minoan_Lasithi	Çayönü	Late_Maykop	Yoruba	0.0104	0.003618	2.864	25283	24765	410664
Minoan_Lasithi	Çayönü	Russia_Eneolithic_steppe	Yoruba	0.0121	0.003426	3.537	29775	29062	491544
Minoan_Lasithi	Çayönü	Yamnaya_Caucasus	Yoruba	0.0085	0.003592	2.379	22011	21638	354970
Minoan_Lasithi	Çayönü	Tepecik-Çiftlik	Yoruba	0.0066	0.003475	1.904	34833	34375	628395
Minoan_Lasithi	Çayönü	Russia_Kura-Araxes	Yoruba	0.0135	0.004651	2.895	14704	14313	234352
Minoan_Lasithi	Çayönü	Pınarbaşı	Yoruba	0.0166	0.004392	3.788	25019	24201	403790
Minoan_Lasithi	Çayönü	Alalakh_MLBA	Yoruba	0.0066	0.002598	2.531	36260	35786	618930
Minoan_Lasithi	Çayönü	Caucasus_lowlands_LN	Yoruba	0.0037	0.003559	1.034	26617	26422	439494
Minoan_Lasithi	Çayönü	Arslantepe_EBA	Yoruba	0.0048	0.003214	1.497	31816	31511	533090
Minoan_Lasithi	Çayönü	Arslantepe_LC	Yoruba	0.0045	0.002706	1.674	37183	36847	638160
Minoan_Lasithi	Çayönü	ÇamlıbelTarlası_LC	Yoruba	0.0076	0.002845	2.687	35823	35279	609105
Minoan_Lasithi	Çayönü	Büyükkaya_EC	Yoruba	0.008	0.004626	1.734	16180	15922	258833
Minoan_Lasithi	Çayönü	Ebla_EMBA	Yoruba	0.0002	0.003045	0.063	29774	29763	496362
Minoan_Lasithi	Çayönü	İkiztepe_LC	Yoruba	0.0138	0.003968	3.47	15710	15283	247637
Minoan_Lasithi	Çayönü	TellKurdu_EC	Yoruba	0.0056	0.00404	1.376	16807	16621	267057
Minoan_Lasithi	Çayönü	TellKurdu_EMC	Yoruba	0.007	0.007694	0.916	4434	4372	68799
Minoan_Lasithi	Çayönü	TitrişHöyük_EBA	Yoruba	0.0005	0.010826	0.047	2068	2065	32446
Minoan_Lasithi	Çayönü	Çatalhöyük	Yoruba	0.002	0.003686	0.536	29579	29462	536441
Minoan_Lasithi	Çayönü	Aşıklı	Yoruba	0.0052	0.00351	1.493	48129	47628	851737
Minoan_Lasithi	Çayönü	cay008	Yoruba	-0.0263	0.009626	-2.73	2907	3064	54665
Minoan_Lasithi	cay008	Zagros_N	Yoruba	-0.01	0.006289	-1.586	5505	5616	100343
Minoan_Lasithi	cay008	Armenia_Kura-Araxes	Yoruba	0.0103	0.009089	1.129	3057	2995	49581
Minoan_Lasithi	cay008	Steppe_Maykop	Yoruba	0.0084	0.007468	1.122	3549	3490	59379
Minoan_Lasithi	cay008	Levant_N	Yoruba	0.0033	0.00836	0.395	2816	2797	45590
Minoan_Lasithi	cay008	North_Caucasus	Yoruba	0.0128	0.008308	1.537	2820	2749	45522
Minoan_Lasithi	cay008	Barcın	Yoruba	0.0235	0.0059	3.984	5753	5489	100277
Minoan_Lasithi	cay008	Boncuklu	Yoruba	0.0211	0.007275	2.903	5593	5362	97668
Minoan_Lasithi	cay008	Levant_BA_North	Yoruba	0.0024	0.006283	0.376	5484	5458	97985
Minoan_Lasithi	cay008	Levant_Chl	Yoruba	0.013	0.007383	1.764	3484	3394	57209
Minoan_Lasithi	cay008	Menteşe	Yoruba	0.0378	0.011341	3.332	1958	1815	30197
Minoan_Lasithi	cay008	Natufian	Yoruba	0.0328	0.013072	2.511	1509	1413	23787
Minoan_Lasithi	cay008	Barcın_N_Chl	Yoruba	0.0349	0.008162	4.279	3275	3054	52415
Minoan_Lasithi	cay008	Barcın_Chl	Yoruba	-0.003	0.013	-0.231	1647	1657	25994
Minoan_Lasithi	cay008	Levant_BA_South	Yoruba	0.0101	0.008324	1.211	2692	2638	43605
Minoan_Lasithi	cay008	Maykop	Yoruba	0.0108	0.013472	0.801	1312	1284	20441
Minoan_Lasithi	cay008	Russia_Dolmen_LBA	Yoruba	-0.0118	0.029397	-0.401	297	305	4763
Minoan_Lasithi	cay008	Eneolithic_Caucasus	Yoruba	0.0036	0.011827	0.307	2192	2176	34362
Minoan_Lasithi	cay008	Anatolia_Harmanören_BA	Yoruba	0.0273	0.009497	2.879	2345	2220	36680
Minoan_Lasithi	cay008	Iron_Gates_HG	Yoruba	0.0168	0.006114	2.745	5667	5480	100207
Minoan_Lasithi	cay008	Maykop_Novosvobodnaya	Yoruba	0.0103	0.008762	1.173	2471	2421	39036
Minoan_Lasithi	cay008	Minoan_Odigitria	Yoruba	0.0276	0.017271	1.599	773	732	11783
Minoan_Lasithi	cay008	Late_North_Caucasus	Yoruba	0.0304	0.010413	2.918	2493	2346	39128
Minoan_Lasithi	cay008	North_Caucasus_MBA	Yoruba	-0.0039	0.009249	-0.422	2685	2706	43504
Minoan_Lasithi	cay008	CHG	Yoruba	-0.0145	0.007862	-1.85	5495	5658	100057
Minoan_Lasithi	cay008	Anatolia_Kalehöyük_OldHittite_BA	Yoruba	0.0104	0.007739	1.348	5005	4902	89221
Minoan_Lasithi	cay008	Anatolia_Kalehöyük_Assyrian_BA	Yoruba	0.0183	0.008689	2.106	3596	3466	63962
Minoan_Lasithi	cay008	Anatolia_Ovaören_EBA	Yoruba	0.0069	0.007319	0.943	4885	4818	88126
Minoan_Lasithi	cay008	Russia_Lola	Yoruba	0.0076	0.010511	0.724	2493	2455	40545
Minoan_Lasithi	cay008	Late_Maykop	Yoruba	0.0183	0.008415	2.169	3014	2906	48325
Minoan_Lasithi	cay008	Russia_Eneolithic_steppe	Yoruba	0.0245	0.008129	3.016	3531	3362	57529
Minoan_Lasithi	cay008	Yamnaya_Caucasus	Yoruba	0.0114	0.009185	1.236	2609	2550	42131
Minoan_Lasithi	cay008	Tepecik-Çiftlik	Yoruba	0.0153	0.008389	1.823	4032	3911	72972
Minoan_Lasithi	cay008	Russia_Kura-Araxes	Yoruba	0.0033	0.012727	0.261	1719	1708	27876
Minoan_Lasithi	cay008	Pınarbaşı	Yoruba	0.0222	0.010538	2.108	2967	2838	47546
Minoan_Lasithi	cay008	Alalakh_MLBA	Yoruba	0.0165	0.005831	2.837	4275	4136	72091
Minoan_Lasithi	cay008	Caucasus_lowlands_LN	Yoruba	0.0078	0.00855	0.911	3159	3110	51815
Minoan_Lasithi	cay008	Arslantepe_EBA	Yoruba	0.0095	0.007442	1.274	3746	3675	62268
Minoan_Lasithi	cay008	Arslantepe_LC	Yoruba	0.0165	0.006599	2.505	4391	4248	74489
Minoan_Lasithi	cay008	ÇamlıbelTarlası_LC	Yoruba	0.0167	0.007008	2.387	4209	4070	70782
Minoan_Lasithi	cay008	Büyükkaya_EC	Yoruba	0.0318	0.011614	2.738	1974	1852	30811
Minoan_Lasithi	cay008	Ebla_EMBA	Yoruba	0.0031	0.007412	0.423	3489	3467	58097
Minoan_Lasithi	cay008	İkiztepe_LC	Yoruba	0.0019	0.011153	0.174	1830	1823	29249
Minoan_Lasithi	cay008	TellKurdu_EC	Yoruba	0.0195	0.011083	1.756	2027	1950	31753
Minoan_Lasithi	cay008	TellKurdu_EMC	Yoruba	0.0121	0.020555	0.59	538	525	8265
Minoan_Lasithi	cay008	TitrişHöyük_EBA	Yoruba	-0.0006	0.030212	-0.02	251	251	3946
Minoan_Lasithi	cay008	Çatalhöyük	Yoruba	0.0125	0.009062	1.376	3499	3412	63125
Minoan_Lasithi	cay008	Aşıklı	Yoruba	0.011	0.007321	1.5	5619	5497	99292
Minoan_Lasithi	cay008	Çayönü	Yoruba	-0.0224	0.010361	-2.164	2930	3064	54665
Levant_Chl	Zagros_N	Çayönü	Yoruba	0.0508	0.002731	18.604	42491	38382	661450
Levant_Chl	Zagros_N	cay008	Yoruba	0.0352	0.005908	5.961	4826	4497	77243
Levant_Chl	Armenia_Kura-Araxes	Çayönü	Yoruba	0.0183	0.003463	5.291	25737	24811	403996
Levant_Chl	Armenia_Kura-Araxes	cay008	Yoruba	0.0099	0.008755	1.128	2983	2924	47615
Levant_Chl	Steppe_Maykop	Çayönü	Yoruba	0.0457	0.00316	14.447	30898	28200	470400
Levant_Chl	Steppe_Maykop	cay008	Yoruba	0.0332	0.007332	4.523	3542	3315	55398
Levant_Chl	Levant_N	Çayönü	Yoruba	0.0032	0.002832	1.138	23117	22968	378569
Levant_Chl	Levant_N	cay008	Yoruba	-0.0008	0.007424	-0.104	2694	2698	45050
Levant_Chl	North_Caucasus	Çayönü	Yoruba	0.0269	0.003003	8.946	24621	23332	379058
Levant_Chl	North_Caucasus	cay008	Yoruba	0.0241	0.007149	3.369	2868	2733	44848
Levant_Chl	Barcın	Çayönü	Yoruba	-0.0092	0.002259	-4.084	37837	38542	661145
Levant_Chl	Barcın	cay008	Yoruba	-0.0097	0.005215	-1.853	4373	4458	77216
Anatolia_Kalehöyük_Assyrian_BA	Boncuklu	Çayönü	Yoruba	0.0016	0.003815	0.43	66923	66703	1272563
Anatolia_Kalehöyük_Assyrian_BA	Pınarbaşı	Çayönü	Yoruba	0.0002	0.005564	0.04	18578	18570	315970
Anatolia_Ovaören_EBA	Boncuklu	Çayönü	Yoruba	0.0044	0.003451	1.275	92097	91290	1753387
Levant_Chl	Levant_BA_North	Çayönü	Yoruba	0.0146	0.002515	5.79	38834	37720	645950
Levant_Chl	Levant_BA_North	cay008	Yoruba	0.012	0.005688	2.114	4457	4352	75554
Levant_Chl	Minoan_Lasithi	Çayönü	Yoruba	0.0007	0.002932	0.227	29037	28998	486763
Levant_Chl	Minoan_Lasithi	cay008	Yoruba	0.0028	0.007158	0.389	3394	3375	57209
Levant_Chl	Menteşe	Çayönü	Yoruba	-0.0159	0.003953	-4.026	14728	15204	243787
Levant_Chl	Menteşe	cay008	Yoruba	-0.0086	0.010485	-0.823	1766	1796	28818
Levant_Chl	Natufian	Çayönü	Yoruba	0.0326	0.004532	7.183	12791	11984	197576
Levant_Chl	Natufian	cay008	Yoruba	0.0462	0.011182	4.13	1523	1388	23868
Levant_Chl	Barcın_N_Chl	Çayönü	Yoruba	-0.0101	0.00334	-3.029	25228	25744	421434
Levant_Chl	Barcın_N_Chl	cay008	Yoruba	0.0015	0.007972	0.183	2980	2972	49656
Levant_Chl	Barcın_Chl	Çayönü	Yoruba	-0.0012	0.004663	-0.261	13814	13848	218917
Levant_Chl	Barcın_Chl	cay008	Yoruba	-0.0307	0.011746	-2.615	1590	1691	26312
Levant_Chl	Levant_BA_South	Çayönü	Yoruba	0.011	0.002919	3.769	22734	22239	365569
Levant_Chl	Levant_BA_South	cay008	Yoruba	0.0142	0.007272	1.954	2704	2628	43481
Levant_Chl	Maykop	Çayönü	Yoruba	0.0077	0.004719	1.636	11077	10908	172000
Levant_Chl	Maykop	cay008	Yoruba	-0.0179	0.012073	-1.479	1274	1320	20634
Levant_Chl	Russia_Dolmen_LBA	Çayönü	Yoruba	0.0377	0.008255	4.57	2596	2407	39381
Levant_Chl	Russia_Dolmen_LBA	cay008	Yoruba	-0.0113	0.024975	-0.451	298	305	4734
Levant_Chl	Eneolithic_Caucasus	Çayönü	Yoruba	0.0176	0.004121	4.275	19055	18396	291101
Levant_Chl	Eneolithic_Caucasus	cay008	Yoruba	-0.0078	0.010623	-0.735	2177	2211	34395
Levant_Chl	Anatolia_Harmanören_BA	Çayönü	Yoruba	-0.002	0.003218	-0.62	19211	19288	309499
Levant_Chl	Anatolia_Harmanören_BA	cay008	Yoruba	0.0022	0.007685	0.282	2293	2283	37063
Levant_Chl	Iron_Gates_HG	Çayönü	Yoruba	0.0343	0.002641	12.993	40905	38191	660796
Levant_Chl	Iron_Gates_HG	cay008	Yoruba	0.0384	0.005665	6.778	4742	4392	77190
Levant_Chl	Maykop_Novosvobodnaya	Çayönü	Yoruba	0.0125	0.003186	3.923	21269	20744	331116
Levant_Chl	Maykop_Novosvobodnaya	cay008	Yoruba	0.0105	0.008095	1.294	2518	2466	39180
Levant_Chl	Minoan_Odigitria	Çayönü	Yoruba	-0.0031	0.005434	-0.57	6255	6294	99181
Levant_Chl	Minoan_Odigitria	cay008	Yoruba	-0.0218	0.015364	-1.417	722	754	11843
Levant_Chl	Late_North_Caucasus	Çayönü	Yoruba	0.0261	0.004304	6.064	21437	20346	324606
Levant_Chl	Late_North_Caucasus	cay008	Yoruba	0.0239	0.010037	2.378	2497	2381	38521
Levant_Chl	North_Caucasus_MBA	Çayönü	Yoruba	0.014	0.003395	4.118	22999	22365	360963
Levant_Chl	North_Caucasus_MBA	cay008	Yoruba	0.0006	0.00846	0.069	2660	2657	42715
Levant_Chl	CHG	Çayönü	Yoruba	0.0333	0.003538	9.401	41454	38785	659564
Levant_Chl	CHG	cay008	Yoruba	0.0092	0.007267	1.266	4689	4604	77060
Levant_Chl	Anatolia_Kalehöyük_OldHittite_BA	Çayönü	Yoruba	-0.0003	0.003125	-0.101	34162	34183	584301
Levant_Chl	Anatolia_Kalehöyük_OldHittite_BA	cay008	Yoruba	-0.0005	0.007725	-0.067	3942	3947	68543
Levant_Chl	Anatolia_Kalehöyük_Assyrian_BA	Çayönü	Yoruba	0.0019	0.003704	0.517	24350	24257	418166
Levant_Chl	Anatolia_Kalehöyük_Assyrian_BA	cay008	Yoruba	0.0004	0.008856	0.05	2842	2839	49397
Levant_Chl	Anatolia_Ovaören_EBA	Çayönü	Yoruba	-0.0004	0.003143	-0.113	33599	33623	578127
Levant_Chl	Anatolia_Ovaören_EBA	cay008	Yoruba	-0.0044	0.007426	-0.589	3912	3947	68092
Levant_Chl	Russia_Lola	Çayönü	Yoruba	0.0426	0.004447	9.58	22805	20941	337458
Levant_Chl	Russia_Lola	cay008	Yoruba	0.0267	0.009879	2.701	2616	2480	39976
Levant_Chl	Late_Maykop	Çayönü	Yoruba	0.0157	0.003223	4.866	25105	24330	397494
Levant_Chl	Late_Maykop	cay008	Yoruba	0.0062	0.00785	0.792	2911	2875	46908
Levant_Chl	Russia_Eneolithic_steppe	Çayönü	Yoruba	0.0396	0.003178	12.466	30210	27908	462129
Levant_Chl	Russia_Eneolithic_steppe	cay008	Yoruba	0.0317	0.007114	4.459	3480	3266	54300
Levant_Chl	Yamnaya_Caucasus	Çayönü	Yoruba	0.0299	0.003048	9.82	22997	21661	351840
Levant_Chl	Yamnaya_Caucasus	cay008	Yoruba	0.0181	0.008112	2.233	2672	2577	41784
Levant_Chl	Tepecik-Çiftlik	Çayönü	Yoruba	-0.0011	0.003204	-0.341	27231	27291	477418
Levant_Chl	Tepecik-Çiftlik	cay008	Yoruba	-0.0024	0.008167	-0.296	3149	3165	55740
Levant_Chl	Russia_Kura-Araxes	Çayönü	Yoruba	0.0191	0.0045	4.241	15095	14530	233245
Levant_Chl	Russia_Kura-Araxes	cay008	Yoruba	0.0151	0.011578	1.3	1745	1693	27780
Anatolia_Ovaören_EBA	Pınarbaşı	Çayönü	Yoruba	0.0036	0.004745	0.769	26005	25816	437713
Russia_Lola	Boncuklu	Çayönü	Yoruba	-0.044	0.004522	-9.734	23708	25891	392126
Russia_Lola	Pınarbaşı	Çayönü	Yoruba	-0.0424	0.005748	-7.381	18060	19660	289545
Levant_Chl	Alalakh_MLBA	Çayönü	Yoruba	0.0078	0.002034	3.859	32549	32042	543364
Levant_Chl	Alalakh_MLBA	cay008	Yoruba	0.0077	0.0051	1.503	3736	3679	63465
Levant_Chl	Caucasus_lowlands_LN	Çayönü	Yoruba	0.0063	0.003125	2.029	26100	25771	423300
Levant_Chl	Caucasus_lowlands_LN	cay008	Yoruba	-0.0016	0.007679	-0.209	2999	3008	49960
Levant_Chl	Arslantepe_EBA	Çayönü	Yoruba	0.0056	0.002679	2.1	29810	29476	489764
Levant_Chl	Arslantepe_EBA	cay008	Yoruba	0.0057	0.006527	0.873	3457	3418	57463
Levant_Chl	Arslantepe_LC	Çayönü	Yoruba	0.0064	0.001997	3.218	32916	32495	552882
Levant_Chl	Arslantepe_LC	cay008	Yoruba	0.006	0.005517	1.086	3807	3762	64641
Levant_Chl	ÇamlıbelTarlası_LC	Çayönü	Yoruba	0.0026	0.002313	1.117	32002	31837	533149
Levant_Chl	ÇamlıbelTarlası_LC	cay008	Yoruba	-0.0025	0.0057	-0.441	3676	3695	62352
Levant_Chl	Büyükkaya_EC	Çayönü	Yoruba	-0.0085	0.004352	-1.955	15541	15807	252278
Levant_Chl	Büyükkaya_EC	cay008	Yoruba	0.0059	0.010841	0.541	1865	1843	30084
Levant_Chl	Ebla_EMBA	Çayönü	Yoruba	0.0026	0.002357	1.09	28335	28190	464947
Levant_Chl	Ebla_EMBA	cay008	Yoruba	0.0054	0.006285	0.857	3303	3268	54691
Levant_Chl	İkiztepe_LC	Çayönü	Yoruba	0.0031	0.003738	0.821	15457	15362	244799
Levant_Chl	İkiztepe_LC	cay008	Yoruba	-0.0126	0.01064	-1.188	1789	1834	28912
Levant_Chl	TellKurdu_EC	Çayönü	Yoruba	-0.0153	0.003463	-4.428	16073	16574	264378
Levant_Chl	TellKurdu_EC	cay008	Yoruba	-0.0084	0.009426	-0.889	1900	1932	31476
Levant_Chl	TellKurdu_EMC	Çayönü	Yoruba	0.0031	0.007338	0.421	4394	4367	69169
Levant_Chl	TellKurdu_EMC	cay008	Yoruba	-0.0273	0.019743	-1.383	498	526	8292
Levant_Chl	TitrişHöyük_EBA	Çayönü	Yoruba	-0.0045	0.009602	-0.473	2063	2082	32571
Levant_Chl	TitrişHöyük_EBA	cay008	Yoruba	-0.039	0.028274	-1.378	248	268	3967
Levant_Chl	Çatalhöyük	Çayönü	Yoruba	-0.0114	0.003304	-3.462	23140	23675	410063
Levant_Chl	Çatalhöyük	cay008	Yoruba	-0.0064	0.009408	-0.678	2733	2768	48313
Levant_Chl	Aşıklı	Çayönü	Yoruba	0.002	0.003291	0.62	38720	38563	654257
Levant_Chl	Aşıklı	cay008	Yoruba	0.0003	0.007147	0.036	4501	4499	76483
Levant_Chl	Çayönü	Zagros_N	Yoruba	-0.0088	0.002409	-3.664	37710	38382	661450
Levant_Chl	Çayönü	Armenia_Kura-Araxes	Yoruba	0.0035	0.003239	1.066	24983	24811	403996
Levant_Chl	Çayönü	Steppe_Maykop	Yoruba	0.0005	0.002867	0.174	28229	28200	470400
Levant_Chl	Çayönü	Levant_N	Yoruba	0.0195	0.003036	6.41	23880	22968	378569
Levant_Chl	Çayönü	North_Caucasus	Yoruba	0.0011	0.003031	0.347	23381	23332	379058
Levant_Chl	Çayönü	Barcın	Yoruba	-0.0001	0.002464	-0.04	38534	38542	661145
Levant_Chl	Çayönü	Boncuklu	Yoruba	-0.0032	0.002874	-1.112	37794	38037	649920
Levant_Chl	Çayönü	Levant_BA_North	Yoruba	-0.0068	0.002577	-2.651	37208	37720	645950
Levant_Chl	Çayönü	Minoan_Lasithi	Yoruba	0.0059	0.002846	2.059	29340	28998	486763
Levant_Chl	Çayönü	Menteşe	Yoruba	0.0014	0.004113	0.334	15246	15204	243787
Levant_Chl	Çayönü	Natufian	Yoruba	0.0286	0.004213	6.786	12690	11984	197576
Levant_Chl	Çayönü	Barcın_N_Chl	Yoruba	0.0035	0.003142	1.102	25923	25744	421434
Levant_Chl	Çayönü	Barcın_Chl	Yoruba	0.0073	0.004163	1.744	14050	13848	218917
Levant_Chl	Çayönü	Levant_BA_South	Yoruba	0.0235	0.003087	7.62	23311	22239	365569
Levant_Chl	Çayönü	Maykop	Yoruba	-0.0014	0.00447	-0.305	10878	10908	172000
Levant_Chl	Çayönü	Russia_Dolmen_LBA	Yoruba	0.0162	0.008817	1.84	2487	2407	39381
Levant_Chl	Çayönü	Eneolithic_Caucasus	Yoruba	0.001	0.003947	0.259	18433	18396	291101
Levant_Chl	Çayönü	Anatolia_Harmanören_BA	Yoruba	0.0122	0.003391	3.584	19762	19288	309499
Levant_Chl	Çayönü	Iron_Gates_HG	Yoruba	0.0007	0.002604	0.255	38241	38191	660796
Levant_Chl	Çayönü	Maykop_Novosvobodnaya	Yoruba	0.0059	0.003151	1.875	20990	20744	331116
Levant_Chl	Çayönü	Minoan_Odigitria	Yoruba	0.0078	0.005767	1.351	6393	6294	99181
Levant_Chl	Çayönü	Late_North_Caucasus	Yoruba	-0.0056	0.003875	-1.44	20120	20346	324606
Levant_Chl	Çayönü	North_Caucasus_MBA	Yoruba	0.0018	0.003204	0.574	22447	22365	360963
Levant_Chl	Çayönü	CHG	Yoruba	-0.0152	0.002989	-5.091	37623	38785	659564
Levant_Chl	Çayönü	Anatolia_Kalehöyük_OldHittite_BA	Yoruba	-0.0148	0.003184	-4.663	33183	34183	584301
Levant_Chl	Çayönü	Anatolia_Kalehöyük_Assyrian_BA	Yoruba	-0.0093	0.003496	-2.668	23809	24257	418166
Levant_Chl	Çayönü	Anatolia_Ovaören_EBA	Yoruba	-0.0112	0.003058	-3.661	32878	33623	578127
Levant_Chl	Çayönü	Russia_Lola	Yoruba	0	0.003714	0.011	20943	20941	337458
Levant_Chl	Çayönü	Late_Maykop	Yoruba	0.0038	0.003	1.271	24516	24330	397494
Levant_Chl	Çayönü	Russia_Eneolithic_steppe	Yoruba	0	0.002829	0.015	27910	27908	462129
Levant_Chl	Çayönü	Yamnaya_Caucasus	Yoruba	0.0045	0.00314	1.419	21855	21661	351840
Levant_Chl	Çayönü	Tepecik-Çiftlik	Yoruba	-0.0067	0.003341	-2.006	26928	27291	477418
Levant_Chl	Çayönü	Russia_Kura-Araxes	Yoruba	0.0012	0.004435	0.265	14564	14530	233245
Levant_Chl	Çayönü	Pınarbaşı	Yoruba	0.0054	0.003784	1.433	23711	23455	383126
Levant_Chl	Çayönü	Alalakh_MLBA	Yoruba	0.0083	0.002335	3.544	32576	32042	543364
Levant_Chl	Çayönü	Caucasus_lowlands_LN	Yoruba	0.0041	0.003001	1.349	25980	25771	423300
Levant_Chl	Çayönü	Arslantepe_EBA	Yoruba	0.0036	0.002868	1.268	29691	29476	489764
Levant_Chl	Çayönü	Arslantepe_LC	Yoruba	0.0076	0.00237	3.218	32995	32495	552882
Levant_Chl	Çayönü	ÇamlıbelTarlası_LC	Yoruba	-0.0003	0.002627	-0.114	31817	31837	533149
Levant_Chl	Çayönü	Büyükkaya_EC	Yoruba	-0.0053	0.004332	-1.215	15642	15807	252278
Levant_Chl	Çayönü	Ebla_EMBA	Yoruba	0.0029	0.002688	1.091	28356	28190	464947
Levant_Chl	Çayönü	İkiztepe_LC	Yoruba	0.0029	0.003726	0.769	15450	15362	244799
Levant_Chl	Çayönü	TellKurdu_EC	Yoruba	0.0046	0.00349	1.318	16727	16574	264378
Levant_Chl	Çayönü	TellKurdu_EMC	Yoruba	0.0156	0.006808	2.287	4505	4367	69169
Levant_Chl	Çayönü	TitrişHöyük_EBA	Yoruba	0.0048	0.009502	0.508	2102	2082	32571
Levant_Chl	Çayönü	Çatalhöyük	Yoruba	-0.0134	0.003535	-3.787	23050	23675	410063
Levant_Chl	Çayönü	Aşıklı	Yoruba	-0.0107	0.003037	-3.529	37745	38563	654257
Levant_Chl	Çayönü	cay008	Yoruba	-0.0487	0.009343	-5.209	2270	2503	42235
Levant_Chl	cay008	Zagros_N	Yoruba	-0.0034	0.00599	-0.575	4466	4497	77243
Levant_Chl	cay008	Armenia_Kura-Araxes	Yoruba	0.0058	0.00891	0.65	2958	2924	47615
Levant_Chl	cay008	Steppe_Maykop	Yoruba	0.0088	0.007481	1.177	3373	3315	55398
Levant_Chl	cay008	Levant_N	Yoruba	0.0373	0.007767	4.8	2907	2698	45050
Levant_Chl	cay008	North_Caucasus	Yoruba	0.0123	0.007189	1.713	2801	2733	44848
Levant_Chl	cay008	Barcın	Yoruba	0.0185	0.005806	3.183	4626	4458	77216
Levant_Chl	cay008	Boncuklu	Yoruba	0.0159	0.006732	2.36	4520	4378	75922
[truncated: 12,074 more rows]

## Sheet: Table S6
Table S6. Two- and three-way qpAdm models
	Anatolian Source			Zagros/Caucasus Source			Levant Source
Target	Population	Coefficient	Standard Error	Population	Coefficient	Standard Error	Population	Coefficient	Standard Error	p-value	Note
Çayönü	Anatolia PPN	0.55	0.059	Zagros N	0.245	0.033	Levant N	0.202	0.038	0.0250133	feasible (p-value > 0.01)
Çayönü	Anatolia EP	0.48	0.06	Zagros N	0.332	0.03	Levant N	0.187	0.046	0.146325	feasible (CHG was added into outgroups)
Çayönü	Anatolia PPN	0.247	0.066	Caucasus Hunter-Gatherers	0.419	0.035	Levant N	0.334	0.043	0.226893	feasible (Zagros N was added into outgroups)
Çayönü	Anatolia EP	0.23	0.058	Caucasus Hunter-Gatherers	0.448	0.029	Levant N	0.322	0.044	0.501683	feasible (Zagros N was added into outgroups)
cay008	Anatolia PPN	0.63	0.062	Zagros N	0.369	0.062				0.0922803	feasible (CHG was added into outgroups)
cay008	Anatolia EP	0.5	0.053	Zagros N	0.501	0.053				0.0960429	feasible (CHG was added into outgroups)
cay008	Çayönü	0.79	0.081	Zagros N	0.213	0.081				0.089773	feasible (CHG was added into outgroups)
cay008	Anatolia EP	0.398	0.056	Caucasus Hunter-Gatherers	0.602	0.056				0.302005	feasible (Zagros N was added into outgroups)
cay008	Anatolia PPN	0.491	0.065	Caucasus Hunter-Gatherers	0.509	0.065				0.257093	feasible (Zagros N was added into outgroups)
cay008				Caucasus Hunter-Gatherers	0.641	0.046	Levant N	0.359	0.046	0.596974	feasible (Zagros N was added into outgroups)
Barcın (Shotgun)	Anatolia PPN	0.765	0.07	Çayönü	0.133	0.09	Levant N	0.102	0.039	0.199505	feasible (Anatolia EP was added into outgroups)
Barcın (Shotgun)	Anatolia PPN	0.735	0.074	Çayönü	0.265	0.074				0.0293037	feasible (p-value > 0.01; Anatolia EP was added into outgroups)
Çatalhöyük	Anatolia PPN	0.464	0.058	Çayönü	0.439	0.068	Levant N	0.097	0.033	0.0572088	feasible (Anatolia EP was added into outgroups)
cay008	Çayönü	0.611	8.267	Caucasus Hunter-Gatherers	0.32	4.334	Levant N	0.069	3.936	0.624679	infeasible (cay008 and Çayönü is indistinguishable w/o CHG in outgroups)
cay008	Çayönü	0.734	0.093	Caucasus Hunter-Gatherers	0.266	0.093				0.738823	infeasible (cay008 and Çayönü is indistinguishable w/o CHG in outgroups)
cay008	Anatolia EP	0.171	0.098	Caucasus Hunter-Gatherers	0.594	0.051	Levant N	0.235	0.087	0.781224	infeasible (Two-way model w/o Levant N > 0.05)
cay008	Anatolia PPN	0.221	0.121	Caucasus Hunter-Gatherers	0.55	0.063	Levant N	0.229	0.088	0.668244	infeasible (Two-way model w/o Levant N > 0.05)
cay008	Anatolia PPN	0.62	0.118	Zagros N	0.376	0.062	Levant N	0.007	0.084	0.0550615	infeasible (high error rate of Levantine source)
cay008	Anatolia EP	0.48	0.113	Zagros N	0.503	0.052	Levant N	0.013	0.098	0.0461309	infeasible (high error rate of Levantine source)
cay008	Çayönü	1.15	0.264	Zagros N	0.072	0.132	Levant N	-0.224	0.147	0.163	infeasible (negative coefficient)
cay008				Zagros N	0.624	0.045	Levant N	0.38	0.045	4.39821e-06	infeasible (p-value < 0.01)
Çayönü	Anatolia PPN	0.84	0.038	Zagros N	0.165	0.038				4.21081e-06	infeasible (p-value < 0.01)
Çayönü	Anatolia EP	0.7	0.038	Zagros N	0.299	0.038				0.00327224	infeasible (p-value < 0.01)
Çayönü				Zagros N	0.487	0.025	Levant N	0.51	0.025	1.13387e-18	infeasible (p-value < 0.01)
Çayönü	Anatolia PPN	0.93	0.043				Levant N	0.071	0.043	2.25551e-09	infeasible (p-value < 0.01)
cay008	Anatolia PPN	1.16	0.091				Levant N	-0.156	0.091	7.46827e-07	infeasible (p-value < 0.01)
Çayönü	Anatolia EP	1.08	0.08				Levant N	-0.08	0.08	6.87517e-11	infeasible (p-value < 0.01)
Çatalhöyük	Anatolia PPN	0.471	0.062	Çayönü	0.529	0.062				0.004714	infeasible (p-value < 0.01)
Çayönü	Anatolia EP	0.612	0.041	Caucasus Hunter-Gatherers	0.388	0.041				3.28565e-07	infeasible (p-value < 0.01)
Çayönü	Anatolia EP	1.086	0.095				Levant N	-0.086	0.095	1.2414e-19	infeasible (p-value < 0.01)
Çayönü	Anatolia PPN	0.694	0.04	Caucasus Hunter-Gatherers	0.306	0.04				1.28564e-11	infeasible (p-value < 0.01)
Çayönü	Anatolia PPN	1.015	0.101				Levant N	-0.015	0.101	3.84827e-11	infeasible (p-value < 0.01)
Çayönü	Anatolia PPN	0.92	0.049				Levant N	0.08	0.049	8.12393e-25	infeasible (p-value < 0.01)
Çayönü				Caucasus Hunter-Gatherers	0.526	0.022	Levant N	0.474	0.022	0.00684771	infeasible (p-value < 0.01)

## Sheet: Table S7
Table S7. Permutation test results of with-in population diversity in Southwest Asia. Upper triangle shows p-values and bottom triangle shows the effect size.
	Boncuklu	Aşıklı	Çayönü	Çatalhöyük	Ganj Dareh	Ain Ghazal	Tepecik-Çiftlik	Barcın
Boncuklu		0	0	0	0	0	0	0
Aşıklı	0.0168067		0.155155	0.181181	0.421421	0.157157	0.510511	0.223223
Çayönü	0.0240556	0.00724883		0.178178	0.178178	0.778779	0.767768	0
Çatalhöyük	0.0213766	0.0045699	-0.00267894		0.593594	0.115115	0.806807	0
Ganj Dareh	0.0203502	0.00354347	-0.00370536	-0.00102643		0.119119	0.660661	0.017017
Ain Ghazal	0.0249724	0.0081657	0.000916867	0.0035958	0.00462223		0.70971	0
Tepecik-Çiftlik	0.0223916	0.00558483	-0.001664	0.00101494	0.00204136	-0.00258087		0.015015
Barcın	0.0183139	0.0015072	-0.00574164	-0.0030627	-0.00203627	-0.0066585	-0.00407764

## Sheet: Table S8
Table S8. Kinship analyses on autosomes performed using READ and NGSRelate v2.
			READ Results							NGSRelate v2 Results											TKGWV2 Results		lcMLkin Results
PairIndividuals	Pair1	Pair2	Normalised P0	Standard Error of Normalised P0	Non-Normalised P0	Standard Error of Non-Normalised P0	Theta (READ)	Z-Score of Theta (READ)	Overlapping SNP Counts (READ)	J9	J8	J7	J6	J5	J4	J3	J2	J1	Theta (NGSRelate)	Overlapping SNP Counts (NGSRelate)	Theta (TKGWV2)	Overlapping SNP Counts (TKGWV2)	Theta (lcMLkin)	Overlapping SNP Counts (lcMLkin)	Kinship Degree	Notes
cay004cay033	cay004	cay033	0.777941	0.0287362	0.173537	0.00641027	0.222059	7.72748	4767	0.498293	0.03098	0.321419	0.007304	2e-06	0.003039	0.036506	0.062371	0.040087	0.226795	3073	0.2202	8448	0.212	3315	First Degree	pass the filters
cay011cay027	cay011	cay027	0.831497	0.0418374	0.185484	0.00933277	0.168503	4.02758	2166	0.709708	0.000137	0.29005	1.6e-05	2e-06	0	0	7.4e-05	1.3e-05	0.145073	1346	0.1807	3781	0.1345	1490	Second Degree	pass the filters
cay004cay015	cay004	cay015	0.848058	0.0328008	0.189178	0.00731696	0.151942	4.63227	3783	0.590736	0.322464	0.086144	0.00063	0	0	0	0	2.5e-05	0.123713	2425	0.1263	6575	0.106	2687	Second Degree	pass the filters
cay015cay027	cay015	cay027	0.872082	0.0639943	0.194538	0.0142754	0.127918	1.99889	865	0.81477	3.1e-05	0.185198	0	0	1e-06	0	0	0	0.092607	521	0.0312	1579	NA	632	Third Degree?	<2000 SNPs
cay008cay013	cay008	cay013	0.905189	0.0122424	0.201923	0.00273094	0.0948113	7.74452	33680	0.702415	0.293363	0.004222	0	0	0	0	0	0	0.075452	21640	0.0886	59794	0.0695	23236	Third Degree	pass the filters
cay015cay016	cay015	cay016	0.93989	0.0443917	0.209664	0.00990257	0.0601097	1.35408	2035	0.590211	0.00068	0	0.038709	0.130344	0.240049	0	6e-06	1e-06	0.065342	1304	0.0554	3562	0.073	1498	Third Degree	<2000 SNPs for NGSRelate and |Z|-score of READ theta < 2
cay015cay033	cay015	cay033	0.924766	0.0590506	0.20629	0.0131726	0.075234	1.27406	1092	0.887461	5.5e-05	0.112477	0	0	0	0	0	6e-06	0.056259	702	0.0819	1872	NA	814	Third Degree?	<2000 SNPs
cay014cay016	cay014	cay016	0.921752	0.0295061	0.205618	0.006582	0.0782479	2.65193	5276	0.744561	0.015493	0.081247	0.153659	0.005038	0	0	0	2e-06	0.047017	3372	0.0445	9348	0.019	3747	Unrelated
cay004cay016	cay004	cay016	0.949157	0.0227311	0.211731	0.00507069	0.0508426	2.2367	9591	0.904906	0.005192	0.089901	0	0	0	0	0	0	0.046249	6135	0.0614	16806	0.0425	6617	Unrelated
cay015cay022	cay015	cay022	0.898225	0.0466295	0.200369	0.0104018	0.101775	2.18262	1742	0.760126	0.000933	0.074029	0.164911	1e-06	0	0	0	0	0.037248	1137	0.0322	2961	0.0355	1306	Unrelated
cay012cay027	cay012	cay027	0.909987	0.0414453	0.202993	0.00924531	0.0900131	2.17185	2253	0.539837	0.000135	0.061971	0	0	0.398034	2.1e-05	0	3e-06	0.031032	1419	0.0382	3941	0.011	1624	Unrelated
cay012cay016	cay012	cay016	0.94919	0.0306252	0.211738	0.00683165	0.0508096	1.65908	4950	0.835582	2.1e-05	0	0	0	0.116437	0.04796	0	0	0.023985	3126	0.0221	8667	0.01	3518	Unrelated
cay022cay027	cay022	cay027	0.974195	0.0451917	0.217316	0.010081	0.0258053	0.571018	2051	0.853718	1e-06	0	0.000183	0.036938	0.108477	0	0.000684	0	0.018469	1281	0.0344	3412	0.014	1433	Unrelated
cay004cay013	cay004	cay013	0.966478	0.0126623	0.215595	0.00282461	0.033522	2.64739	32044	0.936842	0.062557	8.9e-05	5e-06	0	0.000506	0	0	1e-06	0.015684	20677	0.0364	55924	0.016	22240	Unrelated
cay007cay027	cay007	cay027	0.996532	0.0155702	0.222299	0.00347329	0.00346756	0.222704	21767	0.944133	0.023527	0.009329	0.023007	0	0	0	0	5e-06	0.010551	14011	0.0129	34555	0.0075	14727	Unrelated
cay011cay014	cay011	cay014	0.983216	0.0308177	0.219328	0.00687458	0.0167843	0.544631	5046	0.964548	0.032529	0.00246	6.8e-05	0	0.000368	2.1e-05	0	5e-06	0.009378	3208	0.0203	8817	0.0165	3515	Unrelated
cay027cay1820	cay027	cay1820	1.01146	0.0355343	0.22563	0.00792673	-0.0114642	-0.322624	3669	0.777679	0.022718	0.007187	0.093561	0	0.076122	0	0.022718	1.4e-05	0.009287	2377	0.0315	6545	0.015	2621	Unrelated
cay013cay1820	cay013	cay1820	0.973805	0.0134879	0.217229	0.00300877	0.0261946	1.94209	27987	0.918419	0.005726	0.002168	0.00039	2e-05	0.06914	5.1e-05	8.7e-05	0.003999	0.00655	18022	0.0191	50076	0	19926	Unrelated
cay015cay1820	cay015	cay1820	0.947297	0.0357335	0.211316	0.00797116	0.0527033	1.4749	3338	0.319338	0.006676	0.000533	0.317498	1e-06	0.186187	0.008337	0.161414	1.6e-05	0.00612	2127	0.0224	6000	0.0035	2432	Unrelated
cay007cay033	cay007	cay033	1.00804	0.0142225	0.224867	0.00317265	-0.00804391	-0.565576	25103	0.98302	0.013545	0.000328	0.000598	1.4e-05	0	0	0	0.002495	0.006052	16320	0.014	40596	0	17033	Unrelated
cay011cay033	cay011	cay033	0.982375	0.0411802	0.219141	0.00918617	0.0176246	0.427987	2494	0.98834	0.000584	0.011076	0	0	0	0	0	0	0.005684	1606	-0.0033	4339	0.0075	1775	Unrelated
cay022cay1820	cay022	cay1820	1.01384	0.0267862	0.226161	0.00597527	-0.0138445	-0.516852	7284	0.954914	0.000353	0.002412	0.001419	0.00625	0.004149	0	0.030503	0	0.004419	4685	0.009	12174	0.006	5194	Unrelated
cay008cay015	cay008	cay015	0.99126	0.0351016	0.221123	0.00783021	0.00874041	0.249003	3750	0.931788	0	0	0.002707	0	0.06121	0	1.1e-05	0.004283	0.004283	2432	0.0229	6907	0.0025	2696	Unrelated
cay008cay016	cay008	cay016	0.999829	0.0229444	0.223034	0.00511826	0.000171	0.00746624	9865	0.961753	0.000319	0	0.035121	0.000496	0	0	0	0.002311	0.002639	6414	0.0032	17390	0	6889	Unrelated
cay013cay016	cay013	cay016	0.992105	0.0179194	0.221311	0.00399733	0.00789491	0.440579	17259	0.94493	0.010079	4.2e-05	0.000113	0	0.044756	0	4.6e-05	3.2e-05	0.002573	11051	0.0172	30165	0	12117	Unrelated
cay013cay033	cay013	cay033	0.966049	0.0242927	0.215499	0.00541903	0.0339512	1.39759	8477	0.995436	0.00048	2e-06	0	0	0.001685	0.000279	0	0.002117	0.002377	5381	0.0219	15208	0.007	5882	Unrelated
cay007cay012	cay007	cay012	1.01264	0.0107877	0.225893	0.00240644	-0.0126436	-1.17204	49083	0.984735	0.007477	1e-06	0.007754	2e-06	0	0	0	3e-05	0.001901	31593	0.0069	78275	0	33124	Unrelated
cay016cay033	cay016	cay033	0.971495	0.0414355	0.216714	0.00924312	0.0285046	0.687926	2525	0.746092	8.7e-05	0	0.00018	0	0.252376	6e-06	7.5e-05	0.001184	0.001208	1603	0.0318	4413	0.0115	1805	Unrelated
cay008cay014	cay008	cay014	1.00569	0.0228751	0.224342	0.00510281	-0.00569041	-0.24876	10186	1	0	0	0	0	0	0	0	0	0.00058	6569	0.0092	18058	0.004	7210	Unrelated
cay011cay1820	cay011	cay1820	1.01829	0.0259298	0.227152	0.00578424	-0.018288	-0.705286	7618	1	0	0	0	0	0	0	0	0	0.000471	4894	-0.0001	13783	0	5402	Unrelated
cay016cay1820	cay016	cay1820	0.984543	0.0248302	0.219625	0.00553893	0.0154566	0.622493	8225	0.931005	1e-06	0	0.06574	0	0.001765	0	0.001305	0.000184	0.000184	5321	0.019	14690	0	5845	Unrelated
cay007cay013	cay007	cay013	1.00092	0.00747346	0.223278	0.00166712	-0.00092	-0.123092	173457	1	0	0	0	0	0	0	0	0	8.9e-05	111424	0.0115	274375	0	114015	Unrelated
cay012cay014	cay012	cay014	0.992238	0.0306714	0.221341	0.00684194	0.00776166	0.253059	5198	0.927064	0	0	0.012364	0	0.058985	0	0.001525	6.3e-05	6.3e-05	3341	-0.0105	9134	0.0075	3713	Unrelated
cay012cay022	cay012	cay022	0.996502	0.0332069	0.222292	0.00740754	0.00349841	0.105352	4492	0.703591	0	0	0.163865	0	1.2e-05	0	0.132496	3.6e-05	3.6e-05	2943	0.0028	7333	0	3180	Unrelated
cay013cay015	cay013	cay015	0.976312	0.0273495	0.217788	0.00610092	0.0236884	0.866136	6827	0.735663	3e-06	0	0.209645	0	0.054094	0	0.00056	3.5e-05	3.6e-05	4305	0.0204	11985	0	4838	Unrelated
cay007cay015	cay007	cay015	0.992178	0.0159782	0.221328	0.0035643	0.00782235	0.489564	20040	0.904932	0	0	0.095038	0	0	0	0	3e-05	3e-05	12906	0.01	31888	0	13841	Unrelated
cay004cay022	cay004	cay022	1.03929	0.0251129	0.231837	0.00560201	-0.0392891	-1.5645	8442	0.774649	0	0	0.025436	0	0.15356	0	0.046327	2.8e-05	2.8e-05	5494	-0.0133	13851	0.011	5883	Unrelated
cay004cay011	cay004	cay011	1.00017	0.0244969	0.223111	0.00546458	-0.000171	-0.00699307	8822	1	0	0	0	0	0	0	0	0	2e-05	5717	0.0043	15320	0	6127	Unrelated
cay008cay027	cay008	cay027	1.0301	0.0341371	0.229786	0.00761504	-0.0300974	-0.881663	4209	0.847689	0	0	0.152272	0	0	0	2e-05	1.9e-05	1.9e-05	2738	0.008	7647	0	2976	Unrelated
cay007cay016	cay007	cay016	1.00377	0.0104739	0.223914	0.00233644	-0.00377381	-0.360306	50556	1	0	0	0	0	0	0	0	0	1.3e-05	32450	0.0084	79956	0	33876	Unrelated
cay004cay027	cay004	cay027	1.00611	0.0337252	0.224435	0.00752318	-0.00610726	-0.181089	4196	0.848897	0	0	0.149287	0	0.001803	0	2e-06	1.2e-05	1.2e-05	2698	0.0091	7375	0	2948	Unrelated
cay007cay014	cay007	cay014	1.00121	0.0108018	0.223343	0.00240958	-0.00121392	-0.112382	51822	0.932583	0	0	0.067405	0	0	0	0	1.2e-05	1.2e-05	33299	0.0022	82726	0	35227	Unrelated
cay033cay1820	cay033	cay1820	0.995174	0.0336389	0.221996	0.00750392	0.00482573	0.143457	4128	0.695193	0	0	0.290429	0	0.006878	0	0.007488	1.2e-05	1.2e-05	2631	0.0069	7528	0.0135	2956	Unrelated
cay008cay011	cay008	cay011	1.0013	0.0241453	0.223362	0.00538616	-0.00129567	-0.0536614	9050	0.957016	0	0	0.036203	0	0.006759	0	1.2e-05	1.1e-05	1.1e-05	5791	-0.0009	15988	0	6316	Unrelated
cay004cay007	cay004	cay007	1.00681	0.00867108	0.224593	0.00193428	-0.00681388	-0.785817	93350	1	0	0	0	0	0	0	0	0	9e-06	60440	0.0082	148335	0	62428	Unrelated
cay007cay1820	cay007	cay1820	1.02107	0.00901239	0.227772	0.00201042	-0.0210666	-2.33752	82951	0.975603	0	0	0.02439	0	0	0	0	7e-06	7e-06	53625	-0.0003	134643	0	56450	Unrelated
cay004cay012	cay004	cay012	1.02302	0.0235488	0.228209	0.0052531	-0.0230239	-0.977709	9253	0.864358	0	0	0	0	0.135637	0	0	6e-06	6e-06	5997	0.0112	16264	0	6555	Unrelated
cay013cay022	cay013	cay022	0.985036	0.0188993	0.219735	0.00421591	0.0149638	0.791764	15020	0.931044	0	0	0.03357	0	0.004307	0	0.031073	6e-06	6e-06	9679	0.0096	24698	0	10388	Unrelated
cay014cay015	cay014	cay015	0.979566	0.0446129	0.218514	0.00995192	0.0204342	0.458033	2109	0.750317	0	0	0.197708	0	0.028203	0	0.023766	6e-06	6e-06	1338	0.007	3742	0	1582	Unrelated
cay007cay022	cay007	cay022	1.02671	0.0112562	0.229031	0.00251094	-0.0267106	-2.37297	45231	0.981597	0	0	0.018397	0	0	0	0	5e-06	5e-06	29296	-0.0041	67312	0	30282	Unrelated
cay013cay027	cay013	cay027	1.00875	0.0256891	0.225025	0.00573053	-0.00875444	-0.340784	7618	0.958288	0	0	0.041706	0	1e-06	0	1e-06	5e-06	5e-06	4837	0.0029	13673	0	5328	Unrelated
cay014cay022	cay014	cay022	1.00141	0.0319347	0.223386	0.00712375	-0.00140674	-0.0440507	4695	0.512305	0	0	0.487423	0	3.7e-05	0	0.000231	5e-06	5e-06	3000	-0.013	7778	0	3288	Unrelated
cay016cay022	cay016	cay022	1.04503	0.033236	0.233117	0.00741404	-0.0450296	-1.35484	4520	0.614091	0	0	0.377531	0	0.00636	0	0.002013	5e-06	5e-06	2914	0.0127	7343	0	3144	Unrelated
cay004cay008	cay004	cay008	1.02115	0.0176448	0.22779	0.00393607	-0.0211472	-1.19849	17972	0.882197	0	0	0.116503	0	0.001296	0	0	4e-06	4e-06	11668	0.0096	32105	0	12537	Unrelated
cay004cay014	cay004	cay014	0.958412	0.0225455	0.213795	0.00502928	0.0415885	1.84465	9895	0.843066	1e-06	0	1e-06	0	0.156928	0	0	3e-06	4e-06	6282	0.0208	17158	0	6856	Unrelated
cay007cay011	cay007	cay011	1.02127	0.0111493	0.227818	0.0024871	-0.0212707	-1.90781	47080	1	0	0	0	0	0	0	0	0	4e-06	30487	0.0038	74298	0	31828	Unrelated
cay008cay1820	cay008	cay1820	1.01208	0.0184358	0.225767	0.00411252	-0.0120769	-0.655077	16041	0.970713	0	0	0.011606	0	0.009358	0	0.00832	3e-06	3e-06	10224	-0.0127	29081	0	11241	Unrelated
cay011cay013	cay011	cay013	1.01589	0.0181453	0.226617	0.00404771	-0.015891	-0.875763	16031	1	0	0	0	0	0	0	0	0	3e-06	10437	0.0013	27979	0	11245	Unrelated
cay012cay1820	cay012	cay1820	1.01907	0.0252364	0.227326	0.00562954	-0.0190671	-0.75554	8034	1	0	0	0	0	0	0	0	0	3e-06	5121	0.0022	14377	0	5698	Unrelated
cay013cay014	cay013	cay014	0.994342	0.0169142	0.22181	0.00377309	0.00565847	0.33454	18204	0.934671	0	0	0.065326	0	0	0	0	3e-06	3e-06	11665	0.0054	31943	0	12903	Unrelated
cay014cay1820	cay014	cay1820	1.01931	0.0252397	0.227381	0.00563028	-0.0193137	-0.765213	8278	0.857279	0	0	7e-06	0	0.142711	0	0	3e-06	3e-06	5311	-0.019	15101	0	5959	Unrelated
cay004cay1820	cay004	cay1820	1.02056	0.0186352	0.227658	0.00415701	-0.0205574	-1.10315	15100	0.959794	0	0	0.000891	0	0.037193	0	0.00212	2e-06	2e-06	9685	0.0007	27032	0	10711	Unrelated
cay008cay007	cay008	cay007	1.03105	0.0085962	0.23	0.00191758	-0.0310545	-3.61259	98969	1	0	0	0	0	0	0	0	0	2e-06	63952	-0.0053	159075	0	65861	Unrelated
cay008cay012	cay008	cay012	1.03637	0.0237534	0.231185	0.00529873	-0.0363672	-1.53103	9577	0.723025	0	0	0.001021	0	0.275783	0	0.000169	2e-06	2e-06	6162	-0.0029	16959	0	6729	Unrelated
cay008cay022	cay008	cay022	1.05042	0.0247	0.234319	0.0055099	-0.0504177	-2.0412	8658	0.930471	0	0	0.069528	0	0	0	0	2e-06	2e-06	5642	-0.0241	14588	0	6035	Unrelated
cay008cay033	cay008	cay033	1.04656	0.031978	0.233459	0.00713341	-0.0465599	-1.456	4891	0.82864	0	0	0.157714	0	0.001728	0	0.011916	2e-06	2e-06	3143	-0.0093	8792	0	3434	Unrelated
cay011cay012	cay011	cay012	0.986555	0.0315529	0.220073	0.00703859	0.0134446	0.426097	4765	0.776451	0	0	5e-06	0	0.221204	0	0.002338	2e-06	2e-06	3068	0.0013	8062	0	3395	Unrelated
cay011cay015	cay011	cay015	0.954166	0.0462018	0.212848	0.0103064	0.0458342	0.992043	1871	1	0	0	0	0	0	0	0	0	2e-06	1212	0.0372	3376	0	1386	Unrelated
cay011cay016	cay011	cay016	1.03984	0.0321307	0.231959	0.00716748	-0.0398386	-1.23989	4741	0.918561	0	0	5e-06	0	0.081432	0	1e-06	2e-06	2e-06	3109	-0.0055	8260	0	3418	Unrelated
cay012cay013	cay012	cay013	1.00201	0.0177413	0.223522	0.0039576	-0.00201245	-0.113433	17027	0.946186	0	0	0.053145	0	0.000459	0	0.000208	2e-06	2e-06	10871	0.0012	29593	0	11853	Unrelated
cay012cay015	cay012	cay015	0.995192	0.0449141	0.222	0.0100191	0.00480825	0.107054	2123	1	0	0	0	0	0	0	0	0	2e-06	1340	0.0115	3577	0	1527	Unrelated
cay012cay033	cay012	cay033	1.0004	0.0410474	0.223161	0.00915655	-0.000396	-0.00965849	2622	1	0	0	0	0	0	0	0	0	2e-06	1681	0.0122	4588	0	1845	Unrelated
cay014cay033	cay014	cay033	0.991627	0.0406482	0.221205	0.0090675	0.00837333	0.205995	2616	0.92168	0	0	0.078284	0	3.4e-05	0	1e-06	2e-06	2e-06	1639	0.0082	4756	0	1817	Unrelated
cay016cay027	cay016	cay027	0.984336	0.0433637	0.219578	0.00967325	0.0156642	0.361227	2312	0.758763	0	0	0.206093	0	0.030431	0	0.00471	2e-06	2e-06	1482	0.0081	4021	0	1626	Unrelated
cay022cay033	cay022	cay033	1.1156	0.0451949	0.248859	0.0100817	-0.115596	-2.55771	2277	0.893958	0	0	0	0	0.106039	0	0	2e-06	2e-06	1421	-0.0672	3800	0	1578	Unrelated
cay011cay022	cay011	cay022	1.03255	0.0338816	0.230334	0.00755805	-0.032551	-0.960728	4235	1	0	0	0	0	0	0	0	0	1e-06	2713	-0.024	6903	0	2947	Unrelated
cay014cay027	cay014	cay027	1.02722	0.0424672	0.229144	0.00947328	-0.0272188	-0.640936	2464	0.801484	0	0	0.111699	0	0.056725	0	0.03009	1e-06	1e-06	1563	0.0059	4375	0	1751	Unrelated
cay027cay033	cay027	cay033	1.03905	0.0589011	0.231784	0.0131392	-0.0390531	-0.663028	1204	1	0	0	0	0	0	0	0	0	0	780	-0.0166	2141	NA	877	Unrelated

## Sheet: Table S9
Table S9. Kinship analyses on X-chromosome performed using READ and NGSRelate v2.
			READ Results							NGSRelate v2 Results
PairIndividuals	Pair1	Pair2	Normalised P0	Standard Error of Normalised P0	Non-Normalised P0	Standard Error of Non-Normalised P0	Theta (READ)	Z-Score of Theta (READ)	Overlapping SNP Counts (READ)	J9	J8	J7	J6	J5	J4	J3	J2	J1	Theta (NGSRelate)	Overlapping SNP Counts (NGSRelate)
cay004cay033	cay004	cay033	0.0588235	0.0287458	0.339732	0.166019	0.660268	3.97705	71	0	0	0	0	0	0	2.1e-05	0.30135	0.69863	0.69864	41
cay012cay033	cay012	cay033	0.105263	0.0723352	0.607942	0.417768	0.392058	0.93846	19	0	0	2e-06	0	0	3e-06	0	0.685199	0.314796	0.314797	10
cay015cay027	cay015	cay027	0.108108	0.0517528	0.624372	0.298896	0.375628	1.25672	37	0	2e-06	0	7e-06	0	6e-06	1.1e-05	0.772688	0.227285	0.227292	20
cay007cay015	cay007	cay015	0.109155	0.025538	0.630418	0.147493	0.369582	2.50576	373	0	0	0	0	0	2e-06	2.1e-05	0.918669	0.081307	0.081318	182
cay022cay033	cay022	cay033	0.117021	0.0461586	0.67585	0.266586	0.32415	1.21593	48	0	0	0	0	0	0.007585	0.007143	0.734633	0.250639	0.25421	28
cay011cay027	cay011	cay027	0.117647	0.056086	0.679464	0.323922	0.320536	0.989547	34	4e-06	6e-06	6e-06	0.012754	0.000587	0.000423	0.000374	0.283289	0.702557	0.703042	17
cay016cay027	cay016	cay027	0.120879	0.034362	0.698131	0.198456	0.301869	1.52109	94	0	0	0	3e-06	0	1e-06	2e-06	0.75633	0.243664	0.243664	40
cay012cay022	cay012	cay022	0.121565	0.0342072	0.70209	0.197562	0.29791	1.50793	90	0	0	0	0	0	0	0	1	0	6e-06	41
cay011cay033	cay011	cay033	0.125	0.0853913	0.721931	0.493172	0.278069	0.563838	16	1.9e-05	1.3e-05	4.7e-05	0.001316	0.004806	0.000241	0.007493	0.71299	0.273076	0.279252	8
cay008cay033	cay008	cay033	0.130435	0.0408407	0.753319	0.235873	0.246681	1.04582	71	0	0	0	1	0	0	0	0	0	0	27
cay016cay033	cay016	cay033	0.132353	0.0570706	0.764397	0.329608	0.235603	0.714798	35	0	0	0	0.003842	0.00485	0	0	0.958166	0.033142	0.035567	20
cay004cay012	cay004	cay012	0.134286	0.0256887	0.77556	0.148364	0.22444	1.51277	179	0	0	0	0	0	0.009302	0.001437	0.867617	0.121644	0.122363	92
cay012cay1820	cay012	cay1820	0.136364	0.0310514	0.787561	0.179335	0.212439	1.18459	125	0	0	0	0.00882	0.00344	0	0	0.764772	0.222969	0.224689	69
cay011cay012	cay011	cay012	0.1375	0.0536713	0.794124	0.309976	0.205876	0.66417	41	0	0	0	0	0	0	0	1	0	1e-06	18
cay008cay013	cay008	cay013	0.138354	0.0136719	0.799057	0.0789616	0.200943	2.54482	1187	0.422644	0.001994	0.575362	0	0	0	0	0	0	0.28818	640
cay007cay016	cay007	cay016	0.142513	0.0186293	0.823076	0.107592	0.176924	1.64439	948	0.152715	0.010967	0.004537	0.000291	6.2e-05	0.831139	0	0.000288	0	0.005041	487
cay004cay027	cay004	cay027	0.143939	0.0306695	0.831314	0.17713	0.168686	0.95233	137	3e-06	1e-06	0	0	0	1.2e-05	0.00021	0.861841	0.137934	0.138039	69
cay007cay1820	cay007	cay1820	0.144262	0.0140951	0.833179	0.0814056	0.166821	2.04926	1550	0.109412	6e-06	0	4e-06	0	0.879683	0.010889	6e-06	0	0.005446	851
cay004cay016	cay004	cay016	0.151604	0.0192826	0.875578	0.111366	0.124422	1.11724	357	0	0	0	0	0	6.4e-05	0.00085	0.738082	0.261004	0.261429	194
cay008cay015	cay008	cay015	0.152542	0.03324	0.881	0.191976	0.119	0.61987	121	0	0	0	2e-06	0.000511	0	0	0.923396	0.076091	0.076346	71
cay012cay027	cay012	cay027	0.153846	0.0585297	0.88853	0.338035	0.11147	0.329759	40	0	0	0	0	0	0	0	1	0	0	17
cay015cay022	cay015	cay022	0.157895	0.0487274	0.911912	0.281422	0.0880877	0.313009	58	0	0	0	0	0	0	0	1	0	0	25
cay011cay014	cay011	cay014	0.160494	0.0410389	0.926923	0.237018	0.0730768	0.308318	81	0	0	0	0	5e-06	0	0.000147	0.936656	0.063191	0.063267	46
cay007cay012	cay007	cay012	0.162011	0.0273317	0.935687	0.157853	0.0643135	0.407427	482	0	0	0	0.208129	0	0	6e-06	0.599304	0.192561	0.192563	272
cay004cay014	cay004	cay014	0.162791	0.0196121	0.940189	0.113269	0.0598114	0.52805	359	0	0	0	0.989455	0	0	0	0.010542	3e-06	3e-06	194
cay013cay033	cay013	cay033	0.164706	0.0404701	0.95125	0.233733	0.0487504	0.208573	140	0.000113	0.000148	0.000134	0.553397	0.44621	0	0	0	0	0.223209	76
cay014cay1820	cay014	cay1820	0.165625	0.0208136	0.956558	0.120208	0.043442	0.36139	329	0	0	0	0	0	1	0	0	0	0	183
cay014cay022	cay014	cay022	0.165663	0.0284659	0.956775	0.164403	0.0432246	0.262918	173	1	0	0	0	0	0	0	0	0	7.9e-05	91
cay004cay008	cay004	cay008	0.166393	0.0149349	0.960996	0.0862556	0.0390039	0.452191	639	0.314156	0	0	7e-06	0	0.68581	0	2.6e-05	1e-06	1e-06	325
cay022cay027	cay022	cay027	0.169014	0.0447929	0.976131	0.258699	0.0238686	0.0922639	74	0	0	0	0	0	0	0	1	0	3e-05	35
cay008cay027	cay008	cay027	0.169753	0.0287656	0.980399	0.166134	0.0196005	0.11798	167	0.008653	0	0	0.935293	0	0	0	0	0.056055	0.056055	84
cay013cay1820	cay013	cay1820	0.169884	0.0163454	0.981157	0.0944019	0.0188434	0.199609	961	0.750229	0.243697	0.006073	0	0	0	0	0	1e-06	0.063962	503
cay011cay022	cay011	cay022	0.172043	0.0393485	0.993625	0.227255	0.00637518	0.028053	96	0	0	0	0.008426	0.000245	0	0	0.967922	0.023406	0.023529	53
cay013cay022	cay013	cay022	0.172131	0.0215884	0.994134	0.124683	0.00586615	0.0470486	552	1	0	0	0	0	0	0	0	0	0.000407	322
cay013cay016	cay013	cay016	0.172805	0.019951	0.998023	0.115226	0.00197705	0.0171581	653	7e-06	0	0	0.459852	0.042427	3e-06	0	0.497688	2.1e-05	0.021235	349
cay013cay014	cay013	cay014	0.173203	0.0215444	1.00032	0.124429	-0.000322	-0.0025882	584	1	0	0	0	0	0	0	0	0	6e-06	309
cay004cay013	cay004	cay013	0.174563	0.0154919	1.00818	0.0894729	-0.00818149	-0.091441	1140	0	0	0	0	0	1	0	0	0	2e-06	616
cay033cay1820	cay033	cay1820	0.177215	0.0432361	1.0235	0.249708	-0.0234965	-0.0940959	80	0	0	0.017426	0	0	0.904313	0.078261	0	0	0.047844	49
cay007cay013	cay007	cay013	0.177386	0.0147692	1.02448	0.0852985	-0.0244824	-0.287021	3244	0.083405	4.8e-05	0	5.7e-05	0	0.880448	0.036034	7e-06	1e-06	0.01803	1734
cay011cay013	cay011	cay013	0.179878	0.0299281	1.03888	0.172848	-0.0388756	-0.224912	300	0	0	0	0	0	1	0	0	0	1e-06	151
cay004cay1820	cay004	cay1820	0.180271	0.0171758	1.04115	0.0991979	-0.0411476	-0.414803	516	0.488502	0	0	2e-06	0	0.511494	0	1e-06	0	0	271
cay011cay016	cay011	cay016	0.182292	0.0392639	1.05282	0.226767	-0.0528154	-0.232906	102	0	0	0	0.008629	0.000144	0	0	0.956306	0.034921	0.034993	58
cay004cay007	cay004	cay007	0.182563	0.0147558	1.05438	0.0852211	-0.0543844	-0.638157	1836	0.053236	0	0	0.2974	0	0.002017	0	0.647345	0	0	976
cay014cay016	cay014	cay016	0.182796	0.028416	1.05573	0.164115	-0.0557264	-0.339557	189	0	0	0	1	0	0	0	0	0	5e-06	99
cay022cay1820	cay022	cay1820	0.183071	0.024233	1.05732	0.139957	-0.0573156	-0.409524	260	0	0	0	0.001219	0.000174	0	0	0.980162	0.018444	0.018532	151
cay007cay011	cay007	cay011	0.183432	0.0298593	1.0594	0.17245	-0.059401	-0.344453	446	1e-05	0	0	0.194103	0	0.000248	0	0.805638	1e-06	1e-06	233
cay008cay022	cay008	cay022	0.184211	0.022148	1.0639	0.127915	-0.0638976	-0.499533	318	0.150625	0	0	0.330627	0.022639	0.496099	0	0	1.1e-05	0.01133	176
cay008cay1820	cay008	cay1820	0.184348	0.0169813	1.06469	0.0980745	-0.0646901	-0.659601	548	1	0	0	0	0	0	0	0	0	1e-06	287
cay007cay022	cay007	cay022	0.186486	0.0200037	1.07704	0.11553	-0.0770423	-0.666857	930	0	0	1e-06	0	1e-06	0.989031	0	0.001611	0.009357	0.009358	519
cay007cay014	cay007	cay014	0.189024	0.0191663	1.0917	0.110694	-0.0916998	-0.828408	1045	0.089417	0	0	1.6e-05	0	0.910417	0	0.000149	1e-06	1e-06	573
cay007cay033	cay007	cay033	0.191011	0.0419044	1.10317	0.242016	-0.103175	-0.426313	242	0	0	0	0	0	0	0	1	0	7e-06	131
cay012cay015	cay012	cay015	0.192308	0.0788227	1.11066	0.455236	-0.110662	-0.243088	26	0	0	0	0	0	0	0	1	0	0	16
cay011cay1820	cay011	cay1820	0.197581	0.0356731	1.14112	0.206028	-0.141116	-0.684935	126	0	0	0	0	0	0	0	1	0	2e-06	70
cay008cay014	cay008	cay014	0.198083	0.0225637	1.14402	0.130316	-0.144018	-1.10515	322	1	0	0	0	0	0	0	0	0	0	174
cay013cay027	cay013	cay027	0.199275	0.0339335	1.1509	0.195981	-0.150904	-0.769992	263	0.008389	0.00069	0.001203	0.878498	0.111219	0	1e-06	0	0	0.056384	148
cay004cay015	cay004	cay015	0.2	0.0374634	1.15509	0.216368	-0.155089	-0.716783	120	0	0	0	1	0	0	0	0	0	1e-06	56
cay014cay015	cay014	cay015	0.2	0.0412568	1.15509	0.238277	-0.155089	-0.650877	97	0	0	0	0	0	0	0	1	0	0	58
cay007cay008	cay007	cay008	0.202524	0.0154373	1.16967	0.0891575	-0.169667	-1.90301	1836	0.022247	0.003027	0.010946	0	0	0.963779	0	0	1e-06	0.006231	994
cay016cay1820	cay016	cay1820	0.204301	0.0241817	1.17993	0.13966	-0.179929	-1.28834	282	0	0	0	0	0	0	0	1	0	2e-06	135
cay011cay015	cay011	cay015	0.205128	0.0655042	1.18471	0.378316	-0.184707	-0.488233	40	1.5e-05	0	0	0.004743	0.000142	0.004353	0.000466	0.90463	0.085651	0.085956	18
cay004cay011	cay004	cay011	0.209091	0.031609	1.20759	0.182556	-0.207593	-1.13715	172	0	0	0	0	0	0	0	1	0	1e-06	98
cay012cay013	cay012	cay013	0.210884	0.0337611	1.21795	0.194985	-0.217951	-1.11778	284	0	0	0	0	0	1	0	0	0	1e-06	149
cay008cay016	cay008	cay016	0.211599	0.0228504	1.22208	0.131971	-0.222077	-1.68277	328	0.000471	0	0	0.986976	0	0	0	0	0.012553	0.012553	191
cay004cay022	cay004	cay022	0.213805	0.0234088	1.23482	0.135196	-0.234817	-1.73686	310	0	0	0	1	0	0	0	0	0	0	166
cay027cay1820	cay027	cay1820	0.217857	0.0348284	1.25822	0.20115	-0.258222	-1.28373	142	0	0	0	0	0	1	0	0	0	1e-06	83
cay016cay022	cay016	cay022	0.219298	0.031599	1.26654	0.182498	-0.266545	-1.46053	176	0	0	0	0	0	0	0	1	0	0	86
cay007cay027	cay007	cay027	0.219794	0.032557	1.26941	0.188031	-0.269407	-1.43277	393	0	0	0	0	0	1	0	0	0	1e-06	204
cay015cay1820	cay015	cay1820	0.224521	0.0376618	1.29671	0.217514	-0.296707	-1.36408	124	0	0	0	0	0	0	0	1	0	2e-06	77
cay014cay027	cay014	cay027	0.229633	0.0442711	1.32623	0.255685	-0.326235	-1.27592	93	0	0	0	1	0	0	0	0	0	1e-06	64
cay013cay015	cay013	cay015	0.229927	0.0355199	1.32793	0.205143	-0.327931	-1.59855	227	0	0	0	1	0	0	0	0	0	0	125
cay015cay016	cay015	cay016	0.231884	0.0511793	1.33923	0.295583	-0.339233	-1.14767	70	0	0	3e-06	0	0	0.6708	0.329196	0	0	0.1646	41
cay008cay011	cay008	cay011	0.232824	0.0368687	1.34466	0.212933	-0.344665	-1.61865	135	0	0	0	1	0	0	0	0	0	0	75
cay012cay014	cay012	cay014	0.238636	0.0456988	1.37823	0.263931	-0.378231	-1.43307	88	0	0	0	8.7e-05	0.000958	0	0	0.891167	0.107788	0.108267	59
cay014cay033	cay014	cay033	0.244444	0.0628093	1.41178	0.362751	-0.411775	-1.13514	49	0	0	0	0	0	0	0	1	0	9e-06	29
cay012cay016	cay012	cay016	0.253247	0.0485815	1.46261	0.28058	-0.462613	-1.64877	83	9.9e-05	4.1e-05	6e-06	0.005123	0.000181	0.003785	0.000336	0.959758	0.030672	0.030944	53
cay008cay012	cay008	cay012	0.259387	0.0362477	1.49808	0.209347	-0.498077	-2.3792	152	4e-06	0	0	0.567846	0	1e-06	0	0.432149	0	0	87
cay015cay033	cay015	cay033	0.26087	0.0936183	1.50664	0.540687	-0.506638	-0.937025	23	0	0	0	0	0	0	0	1	0	0	14
cay027cay033	cay027	cay033	0.352941	0.119471	2.03839	0.689999	-1.03839	-1.50492	18	0	0	0	0	0	0	0	1	0	0	11
